# Supplementary material for: Potential effects of GPS collars on the behaviour of two red pandas (Ailurus fulgens) in Rotterdam Zoo
Source: PLoS One. 2021 Jun 4;16(6):e0252456. doi: 10.1371/journal.pone.0252456 (PMC8177435; doi:10.1371/journal.pone.0252456)
Supplement: S1 Raw data — (XLSX) [file pone.0252456.s002.xlsx]

## Sheet: State behaviours female
Week	Date	Time	Collar	Temp	Air pressure	Cloud cover	Relative air humidity (%)	Cub present? (0=no, 1=yes)	Age of cub (days)	Inactive	Laying- alert	Laying- sleeping	Cooling	Out of sight	Active	Locomotive	Walking	Jogging	Running	Climbing	Out of sight active	Non-locomotive	Standing	Sitting	Scratching self	Grooming self	Defecating	Territorial	Vigilance- in	Vigilance- out	Exploratory	Social	Vigilance-con	Playing	Maternal behaviours	In box	Allogrooming	Maternal transport	Guiding cub	Animal Interaction (not conspecific)	Vigilant non-con	Keeper Interaction	Vigilant K	Consumption	Drinking	Eating browse	Eating provision	Food forage
1	43384	0.5	0		10094	0	59	0	110	1	1	0	0	0	59	5	1	0	0	2	2	50	1	0	6	43	0	4	0	4	0	0	0	0	0	0	0	0	0	0	0	0	0	0	0	0	0	0
1	43384	0.583333	0		10091	0	54	1	110	14	14	0	0	0	46	6	3	0	0	2	1	10	2	6	0	2	0	4	2	2	0	3	2	1	23	22	1	0	0	0	0	0	0	0	0	0	0	0
1	43384	0.645833	0		10093	0	55	1	110	23	17	0	6	0	37	15	1	0	0	14	0	4	3	1	0	0	0	0	0	0	0	1	1	0	17	12	2	3	0	0	0	0	0	0	0	0	0	0
1	43384	0.666667	0		10098	0	59	1	110	2	0	0	0	2	58	44	28	0	1	15	0	4	3	0	0	1	0	4	2	1	1	2	2	0	4	2	0	0	2	0	0	0	0	0	0	0	0	0
1	43385	0.395833	0		10168	8	79	1	111	27	20	7	0	0	33	13	5	0	0	8	0	6	4	1	0	0	1	2	2	0	0	1	1	0	11	11	0	0	0	0	0	0	0	0	0	0	0	0
1	43385	0.5	0		10170	8	54	1	111	0	0	0	0	0	60	0	0	0	0	0	0	0	0	0	0	0	0	0	0	0	0	0	0	0	60	60	0	0	0	0	0	0	0	0	0	0	0	0
1	43385	0.583333	0		10169	8	61	0	111	20	10	10	0	0	40	6	0	0	0	6	0	5	0	5	0	0	0	1	0	0	1	0	0	0	0	0	0	0	0	0	0	0	0	28	0	28	0	0
1	43385	0.645833	0		10166	8	65	0	111	57	9	48	0	0	3	3	0	0	0	3	0	0	0	0	0	0	0	0	0	0	0	0	0	0	0	0	0	0	0	0	0	0	0	0	0	0	0	0
2	43388	0.395833	0	16	10108	8	60	1	114	0	0	0	0	0	60	0	0	0	0	0	0	0	0	0	0	0	0	0	0	0	0	0	0	0	60	60	0	0	0	0	0	0	0	0	0	0	0	0
2	43388	0.416667	0	16	10111	8	60	1	114	0	0	0	0	0	60	0	0	0	0	0	0	0	0	0	0	0	0	0	0	0	0	0	0	0	60	60	0	0	0	0	0	0	0	0	0	0	0	0
2	43388	0.5625	0	17	10118	8	60	0	114	60	6	54	0	0	0	0	0	0	0	0	0	0	0	0	0	0	0	0	0	0	0	0	0	0	0	0	0	0	0	0	0	0	0	0	0	0	0	0
2	43388	0.583333	0	17	10121	8	62	0	114	49	26	23	0	0	11	0	0	0	0	0	0	8	2	1	3	2	0	3	2	1	0	0	0	0	0	0	0	0	0	0	0	0	0	0	0	0	0	0
2	43389	0.395833	0	12	10179	8	60	0	115	60	16	44	0	0	0	0	0	0	0	0	0	0	0	0	0	0	0	0	0	0	0	0	0	0	0	0	0	0	0	0	0	0	0	0	0	0	0	0
2	43389	0.416667	0	13	10179	7	52	0	115	15	9	6	0	0	45	4	2	0	0	2	0	9	0	1	0	8	0	1	1	0	0	0	0	0	28	28	0	0	0	0	0	0	0	3	0	0	0	3
2	43389	0.479167	0	16	10179	7	50	1	115	0	0	0	0	0	60	0	0	0	0	0	0	0	0	0	0	0	0	0	0	0	0	0	0	0	60	60	0	0	0	0	0	0	0	0	0	0	0	0
2	43389	0.5625	0	22	10177	4	48	1	115	0	0	0	0	0	60	0	0	0	0	0	0	0	0	0	0	0	0	0	0	0	0	0	0	0	60	60	0	0	0	0	0	0	0	0	0	0	0	0
2	43390	0.395833	0	12	10195	8	76	1	116	1	1	0	0	0	59	20	5	0	0	12	3	15	0	8	0	7	0	5	1	4	0	3	3	0	6	0	3	0	3	0	0	0	0	10	0	0	0	10
2	43390	0.479167	0	17	10193	6	73	1	116	13	10	0	0	3	47	11	4	0	0	7	0	5	1	2	0	2	0	2	0	0	2	0	0	0	29	29	0	0	0	0	0	0	0	0	0	0	0	0
2	43390	0.5	0	17	10195	8	76	1	116	3	0	0	0	3	57	1	1	0	0	0	0	1	1	0	0	0	0	2	1	1	0	0	0	0	53	53	0	0	0	0	0	0	0	0	0	0	0	0
2	43390	0.645833	0	18	10201	8	77	0	116	60	20	40	0	0	0	0	0	0	0	0	0	0	0	0	0	0	0	0	0	0	0	0	0	0	0	0	0	0	0	0	0	0	0	0	0	0	0	0
2	43391	0.416667	0	15	10256	3	67	1	117	0	0	0	0	0	60	0	0	0	0	0	0	0	0	0	0	0	0	0	0	0	0	0	0	0	60	60	0	0	0	0	0	0	0	0	0	0	0	0
2	43391	0.479167	0	15	10253	6	65	1	117	40	40	0	0	0	20	10	0	0	0	10	0	5	1	0	0	4	0	1	0	1	0	3	3	0	1	0	0	0	1	0	0	0	0	0	0	0	0	0
2	43391	0.5	0	15	10254	8	62	1	117	43	42	1	0	0	17	8	0	0	0	8	0	2	1	1	0	0	0	3	0	1	2	2	2	0	2	0	2	0	0	0	0	0	0	0	0	0	0	0
2	43391	0.666667	0	16	10253	8	77	1	117	0	0	0	0	0	60	0	0	0	0	0	0	0	0	0	0	0	0	0	0	0	0	0	0	0	60	60	0	0	0	0	0	0	0	0	0	0	0	0
2	43392	0.395833	0	7	10261	8	79	0	118	23	23	0	0	0	37	11	0	0	1	10	0	18	0	3	0	15	0	2	0	2	0	0	0	0	0	0	0	0	0	0	0	0	0	6	0	0	0	6
2	43392	0.416667	0	8	10257	8	71	0	118	31	7	15	0	9	29	4	0	0	0	4	0	22	0	1	0	21	0	3	0	2	1	0	0	0	0	0	0	0	0	0	0	0	0	0	0	0	0	0
2	43392	0.5	0	12	10252	1	64	1	118	1	1	0	0	0	59	14	9	0	0	5	0	9	2	5	0	2	0	2	1	0	1	1	1	0	30	28	2	0	0	0	0	0	0	3	0	0	0	3
2	43392	0.583333	0	13	10250	6	66	1	118	21	21	0	0	0	39	13	0	0	0	13	0	3	0	2	0	1	0	0	0	0	0	0	0	0	7	0	4	0	3	0	0	4	4	12	0	9	0	3
3	43395	0.395833	0	13	10334	7	65	1	121	3	0	0	0	3	57	9	4	0	0	5	0	4	0	0	0	4	0	0	0	0	0	0	0	0	42	42	0	0	0	0	0	0	0	2	2	0	0	0
3	43395	0.5625	0	14	10338	0	62	1	121	5	5	0	0	0	55	18	7	0	0	11	0	3	0	1	0	2	0	8	0	0	8	1	1	0	25	21	1	0	3	0	0	0	0	0	0	0	0	0
3	43395	0.583333	0	14	10344	4	57	1	121	0	0	0	0	0	60	15	10	0	0	4	1	1	0	1	0	0	0	4	0	1	3	0	0	0	5	0	0	0	5	0	0	0	0	35	1	34	0	0
3	43395	0.645833	0	15	10345	0	62	0	121	45	6	39	0	0	15	5	0	0	0	5	0	3	0	3	0	0	0	6	2	0	4	1	1	0	0	0	0	0	0	0	0	0	0	0	0	0	0	0
3	43396	0.416667	0	12	10251	8	76	0	122	42	5	37	0	0	18	7	1	0	0	6	0	9	0	0	0	9	0	0	0	0	0	0	0	0	0	0	0	0	0	0	0	0	0	2	2	0	0	0
3	43396	0.479167	0	13	10247	8	76	0	122	37	9	15	0	13	23	11	2	1	0	8	0	8	0	1	0	6	1	3	0	0	3	0	0	0	0	0	0	0	0	0	0	0	0	1	1	0	0	0
3	43396	0.5625	0	13	10239	8	73	0	122	60	1	59	0	0	0	0	0	0	0	0	0	0	0	0	0	0	0	0	0	0	0	0	0	0	0	0	0	0	0	0	0	0	0	0	0	0	0	0
3	43396	0.666667	0	16	10241	8	75	0	122	60	4	56	0	0	0	0	0	0	0	0	0	0	0	0	0	0	0	0	0	0	0	0	0	0	0	0	0	0	0	0	0	0	0	0	0	0	0	0
3	43397	0.416667	0	15	10262	8	87	1	123	0	0	0	0	0	60	0	0	0	0	0	0	0	0	0	0	0	0	0	0	0	0	0	0	0	60	60	0	0	0	0	0	0	0	0	0	0	0	0
3	43397	0.5	0	15	10255	8	89	1	123	0	0	0	0	0	60	0	0	0	0	0	0	0	0	0	0	0	0	0	0	0	0	0	0	0	60	60	0	0	0	0	0	0	0	0	0	0	0	0
3	43397	0.583333	0	15	10254	7	87	0	123	25	11	0	0	14	35	8	4	1	0	3	0	23	2	1	0	20	0	1	0	0	1	0	0	0	3	3	0	0	0	0	0	0	0	0	0	0	0	0
3	43397	0.666667	0	15	10251	8	90	0	123	30	7	23	0	0	30	5	2	0	0	3	0	0	0	0	0	0	0	2	0	1	1	0	0	0	0	0	0	0	0	0	0	0	0	23	0	23	0	0
3	43398	0.479167	0	13	10196	8	80	0	124	29	4	15	0	10	31	14	4	1	0	9	0	16	0	6	2	8	0	1	0	0	1	0	0	0	0	0	0	0	0	0	0	0	0	0	0	0	0	0
3	43398	0.5625	0	14	10187	8	80	0	124	14	14	0	0	0	46	12	1	0	0	11	0	18	0	5	1	12	0	1	0	1	0	0	0	0	0	0	0	0	0	0	0	2	2	13	0	0	0	13
3	43398	0.645833	0	13	10181	8	96	0	124	35	31	0	0	4	25	15	4	0	1	10	0	6	0	5	0	0	1	2	0	0	2	0	0	0	1	1	0	0	0	0	0	0	0	1	0	1	0	0
3	43398	0.666667	0	12	10178	8	97	0	124	60	4	56	0	0	0	0	0	0	0	0	0	0	0	0	0	0	0	0	0	0	0	0	0	0	0	0	0	0	0	0	0	0	0	0	0	0	0	0
3	43406	0.479167	0	10	10226	3	65	0	132	60	23	37	0	0	0	0	0	0	0	0	0	0	0	0	0	0	0	0	0	0	0	0	0	0	0	0	0	0	0	0	0	0	0	0	0	0	0	0
3	43406	0.5625	0	9	10242	6	69	1	132	8	8	0	0	0	52	18	9	0	0	5	4	12	8	4	0	0	0	1	0	0	1	0	0	0	21	17	0	0	4	0	0	0	0	0	0	0	0	0
3	43406	0.645833	0	10	10257	0	74	1	132	0	0	0	0	0	60	30	23	0	0	5	2	2	1	1	0	0	0	2	0	0	2	0	0	0	26	26	0	0	0	0	0	0	0	0	0	0	0	0
3	43406	0.666667	0	10	10265	6	77	1	132	0	0	0	0	0	60	12	6	0	0	6	0	3	0	3	0	0	0	0	0	0	0	5	0	5	40	34	0	4	2	0	0	0	0	0	0	0	0	0
4	43412	0.395833	1	9	10200	0	81	1	138	1	1	0	0	0	59	9	3	0	0	6	0	17	1	1	0	15	0	0	0	0	0	0	0	0	31	31	0	0	0	0	0	0	0	2	2	0	0	0
4	43412	0.5	1	11	10202	0	65	1	138	4	4	0	0	0	56	16	14	0	0	2	0	10	3	7	0	0	0	2	0	0	2	1	0	1	26	18	0	2	6	0	0	0	0	1	1	0	0	0
4	43412	0.583333	1	13	10196	5	66	1	138	32	32	0	0	0	28	3	0	0	0	3	0	0	0	0	0	0	0	1	0	0	1	0	0	0	0	0	0	0	0	0	0	0	0	24	0	24	0	0
4	43412	0.645833	1	13	10196	0	68	1	138	0	0	0	0	0	60	0	0	0	0	0	0	0	0	0	0	0	0	0	0	0	0	0	0	0	60	60	0	0	0	0	0	0	0	0	0	0	0	0
4	43413	0.395833	1	8	10120	8	83	1	139	0	0	0	0	0	60	0	0	0	0	0	0	0	0	0	0	0	0	0	0	0	0	0	0	0	60	60	0	0	0	0	0	0	0	0	0	0	0	0
4	43413	0.5625	1	11	10096	8	77	1	139	34	34	0	0	0	26	5	1	0	0	4	0	2	1	1	0	0	0	1	1	0	0	0	0	0	0	0	0	0	0	0	0	4	4	14	0	14	0	0
4	43413	0.583333	1	11	10094	8	78	1	139	39	39	0	0	0	21	8	0	0	0	8	0	3	0	3	0	0	0	1	0	0	1	0	0	0	0	0	0	0	0	0	0	0	0	9	0	9	0	0
4	43413	0.645833	1	11	10086	0	80	1	139	1	1	0	0	0	59	9	0	0	0	9	0	0	0	0	0	0	0	0	0	0	0	0	0	0	34	31	0	0	3	0	0	0	0	16	0	16	0	0
5	43416	0.479167	1	11	10125	8	89	1	142	29	2	27	0	0	31	15	9	0	0	6	0	2	0	2	0	0	0	2	0	0	2	0	0	0	11	7	0	1	3	0	0	0	0	1	1	0	0	0
5	43416	0.5	1	11	10124	8	90	1	142	1	1	0	0	0	59	4	1	0	0	3	0	16	2	0	0	14	0	0	0	0	0	0	0	0	39	39	0	0	0	0	0	0	0	0	0	0	0	0
5	43416	0.645833	1	12	10143	8	91	0	142	60	47	13	0	0	0	0	0	0	0	0	0	0	0	0	0	0	0	0	0	0	0	0	0	0	0	0	0	0	0	0	0	0	0	0	0	0	0	0
5	43416	0.666667	1	12	10148	8	93	0	142	58	18	40	0	0	2	0	0	0	0	0	0	2	0	0	0	2	0	0	0	0	0	0	0	0	0	0	0	0	0	0	0	0	0	0	0	0	0	0
5	43417	0.395833	1	10	10204	1	80	1	143	6	3	3	0	0	54	18	5	1	0	12	0	3	0	3	0	0	0	1	0	0	1	0	0	0	30	28	0	0	2	0	0	0	0	2	2	0	0	0
5	43417	0.416667	1	10	10210	4	81	1	143	0	0	0	0	0	60	0	0	0	0	0	0	0	0	0	0	0	0	0	0	0	0	0	0	0	60	60	0	0	0	0	0	0	0	0	0	0	0	0
5	43417	0.479167	1	11	10216	7	79	0	143	9	9	0	0	0	51	30	3	0	0	6	21	2	0	2	0	0	0	1	0	0	1	0	0	0	18	18	0	0	0	0	0	0	0	0	0	0	0	0
5	43417	0.5625	1	13	10229	2	77	1	143	37	27	10	0	0	23	14	2	0	0	12	0	5	0	4	0	0	1	2	0	0	2	0	0	0	1	0	0	0	1	0	0	0	0	1	1	0	0	0
5	43418	0.395833	1	7	10272	8	87	0	144	51	11	40	0	0	9	2	0	0	0	2	0	6	0	0	0	6	0	1	0	0	1	0	0	0	0	0	0	0	0	0	0	0	0	0	0	0	0	0
5	43418	0.416667	1	8	10266	8	83	1	144	60	2	58	0	0	0	0	0	0	0	0	0	0	0	0	0	0	0	0	0	0	0	0	0	0	0	0	0	0	0	0	0	0	0	0	0	0	0	0
5	43418	0.479167	1	10	10265	8	81	1	144	7	7	0	0	0	53	20	4	0	0	16	0	21	0	10	0	11	0	4	0	0	4	0	0	0	2	0	1	0	1	0	0	4	4	2	1	0	1	0
5	43418	0.5	1	11	10259	8	78	1	144	41	39	2	0	0	19	8	0	0	0	8	0	6	0	6	0	0	0	2	0	0	2	3	3	0	0	0	0	0	0	0	0	0	0	0	0	0	0	0
5	43419	0.395833	1	6	10246	0	78	1	145	0	0	0	0	0	60	0	0	0	0	0	0	0	0	0	0	0	0	0	0	0	0	0	0	0	60	60	0	0	0	0	0	0	0	0	0	0	0	0
5	43419	0.416667	1	6	10242	0	75	1	145	0	0	0	0	0	60	0	0	0	0	0	0	0	0	0	0	0	0	0	0	0	0	0	0	0	60	60	0	0	0	0	0	0	0	0	0	0	0	0
5	43419	0.5625	1	12	10236	0	72	1	145	58	50	8	0	0	2	0	0	0	0	0	0	0	0	0	0	0	0	0	0	0	0	0	0	0	0	0	0	0	0	0	0	2	2	0	0	0	0	0
5	43419	0.583333	1	13	10234	0	69	0	145	60	18	42	0	0	0	0	0	0	0	0	0	0	0	0	0	0	0	0	0	0	0	0	0	0	0	0	0	0	0	0	0	0	0	0	0	0	0	0
5	43420	0.479167	1	3	10283	8	98	0	146	60	2	58	0	0	0	0	0	0	0	0	0	0	0	0	0	0	0	0	0	0	0	0	0	0	0	0	0	0	0	0	0	0	0	0	0	0	0	0
5	43420	0.5	1	3	10281	8	98	1	146	14	3	2	0	9	46	24	13	2	0	9	0	16	1	1	0	13	1	3	0	0	3	0	0	0	0	0	0	0	0	0	0	0	0	3	0	0	0	3
5	43420	0.645833	1	5	10280	8	95	1	146	48	5	43	0	0	12	3	0	0	0	3	0	2	0	1	1	0	0	0	0	0	0	0	0	0	0	0	0	0	0	0	0	0	0	7	0	7	0	0
5	43420	0.666667	1	6	10278	0	96	1	146	8	0	0	0	8	52	13	10	0	0	3	0	1	1	0	0	0	0	0	0	0	0	0	0	0	4	1	0	0	3	0	0	0	0	34	2	32	0	0
6	43423	0.5	1	6	10194	8	75	1	149	0	0	0	0	0	60	23	11	0	0	12	0	8	3	5	0	0	0	3	0	0	3	1	1	0	24	9	1	5	9	0	0	0	0	1	1	0	0	0
6	43423	0.583333	1	7	10183	8	77	1	149	12	9	0	0	3	48	13	4	1	0	8	0	10	2	7	0	1	0	0	0	0	0	0	0	0	1	0	0	0	1	0	0	4	4	20	0	20	0	0
6	43423	0.645833	1	6	10182	2	79	1	149	0	0	0	0	0	60	3	1	0	0	2	0	3	0	3	0	0	0	0	0	0	0	0	0	0	54	46	0	8	0	0	0	0	0	0	0	0	0	0
6	43423	0.666667	1	6	10178	0	79	1	149	0	0	0	0	0	60	0	0	0	0	0	0	0	0	0	0	0	0	0	0	0	0	0	0	0	60	60	0	0	0	0	0	0	0	0	0	0	0	0
6	43424	0.395833	1	4	10101	8	76	1	150	0	0	0	0	0	60	0	0	0	0	0	0	0	0	0	0	0	0	0	0	0	0	0	0	0	60	60	0	0	0	0	0	0	0	0	0	0	0	0
6	43424	0.479167	1	4	10089	8	71	1	150	0	0	0	0	0	60	0	0	0	0	0	0	0	0	0	0	0	0	0	0	0	0	0	0	0	60	60	0	0	0	0	0	0	0	0	0	0	0	0
6	43424	0.5625	1	4	10079	8	72	1	150	16	12	0	0	4	44	11	5	2	0	4	0	0	0	0	0	0	0	4	0	2	2	0	0	0	3	0	0	0	3	0	0	7	7	19	1	18	0	0
6	43424	0.645833	1	4	10078	8	73	1	150	0	0	0	0	0	60	21	4	0	0	17	0	3	1	2	0	0	0	2	0	0	2	0	0	0	17	9	0	4	4	0	0	0	0	17	0	17	0	0
6	43425	0.416667	1	2	10171	8	85	1	151	0	0	0	0	0	60	5	1	0	0	4	0	1	0	1	0	0	0	2	0	0	2	0	0	0	49	49	0	0	0	0	0	0	0	3	0	0	0	3
6	43425	0.479167	1	3	10169	8	82	1	151	1	1	0	0	0	59	22	4	0	0	17	1	5	2	2	0	1	0	7	0	1	6	0	0	0	25	19	0	0	6	0	0	0	0	0	0	0	0	0
6	43425	0.5	1	3	10170	7	81	1	151	2	2	0	0	0	58	40	8	2	1	29	0	6	0	6	0	0	0	3	1	0	2	0	0	0	8	0	0	0	8	0	0	0	0	1	1	0	0	0
6	43425	0.666667	1	5	10183	8	85	1	151	60	16	44	0	0	0	0	0	0	0	0	0	0	0	0	0	0	0	0	0	0	0	0	0	0	0	0	0	0	0	0	0	0	0	0	0	0	0	0
6	43426	0.395833	1	3	10198	8	84	1	152	0	0	0	0	0	60	0	0	0	0	0	0	0	0	0	0	0	0	0	0	0	0	0	0	0	60	60	0	0	0	0	0	0	0	0	0	0	0	0
6	43426	0.479167	1	4	10193	8	83	1	152	0	0	0	0	0	60	3	0	0	0	3	0	1	0	1	0	0	0	0	0	0	0	0	0	0	0	0	0	0	0	0	0	0	0	56	1	55	0	0
6	43426	0.5625	1	4	10187	8	81	1	152	52	46	6	0	0	8	4	0	0	0	4	0	0	0	0	0	0	0	0	0	0	0	0	0	0	2	0	2	0	0	0	0	0	0	2	0	0	0	2
6	43426	0.645833	1	5	10188	8	83	1	152	0	0	0	0	0	60	5	3	0	0	2	0	0	0	0	0	0	0	0	0	0	0	0	0	0	55	55	0	0	0	0	0	0	0	0	0	0	0	0
6	43427	0.416667	1	2	10175	8	84	1	153	0	0	0	0	0	60	0	0	0	0	0	0	0	0	0	0	0	0	0	0	0	0	0	0	0	60	60	0	0	0	0	0	0	0	0	0	0	0	0
6	43427	0.479167	1	4	10166	8	83	0	153	33	3	24	0	6	27	7	2	0	0	5	0	10	0	10	0	0	0	0	0	0	0	0	0	0	0	0	0	0	0	0	0	0	0	10	0	10	0	0
6	43427	0.5	1	4	10160	8	81	0	153	60	4	56	0	0	0	0	0	0	0	0	0	0	0	0	0	0	0	0	0	0	0	0	0	0	0	0	0	0	0	0	0	0	0	0	0	0	0	0
6	43427	0.666667	1	8	10151	8	86	1	153	13	4	0	0	9	47	12	9	0	0	3	0	1	0	1	0	0	0	2	0	0	2	0	0	0	31	15	0	10	6	0	0	0	0	1	1	0	0	0
7	43430	0.416667	1	5	10125	8	90	1	156	0	0	0	0	0	60	0	0	0	0	0	0	0	0	0	0	0	0	0	0	0	0	0	0	0	60	60	0	0	0	0	0	0	0	0	0	0	0	0
7	43430	0.479167	1	6	10125	8	87	1	156	0	0	0	0	0	60	7	1	0	0	6	0	1	0	0	0	0	1	0	0	0	0	0	0	0	29	24	0	4	1	0	0	0	0	23	1	22	0	0
7	43430	0.5625	1	6	10128	8	88	1	156	9	3	0	0	6	51	15	9	0	0	6	0	4	4	0	0	0	0	0	0	0	0	0	0	0	31	29	0	0	2	0	0	0	0	1	0	1	0	0
7	43430	0.666667	1	6	10141	8	88	1	156	0	0	0	0	0	60	1	1	0	0	0	0	0	0	0	0	0	0	0	0	0	0	0	0	0	59	49	0	6	4	0	0	0	0	0	0	0	0	0
7	43431	0.395833	1	4	10193	8	84	1	157	12	0	0	0	12	48	8	5	0	0	3	0	1	1	0	0	0	0	1	0	0	1	0	0	0	38	38	0	0	0	0	0	0	0	0	0	0	0	0
7	43431	0.416667	1	4	10196	8	79	1	157	24	11	0	0	13	36	24	10	0	0	14	0	11	0	2	0	9	0	0	0	0	0	0	0	0	0	0	0	0	0	0	0	0	0	1	1	0	0	0
7	43431	0.5	1	4	10198	8	81	1	157	0	0	0	0	0	60	0	0	0	0	0	0	0	0	0	0	0	0	0	0	0	0	0	0	0	60	60	0	0	0	0	0	0	0	0	0	0	0	0
7	43431	0.583333	1	4	10190	8	80	1	157	7	0	0	0	7	53	11	7	1	0	3	0	0	0	0	0	0	0	2	0	0	2	0	0	0	39	33	0	5	1	1	1	0	0	0	0	0	0	0
7	43432	0.5625	1	8	10136	8	96	1	158	9	9	0	0	0	51	9	2	0	0	7	0	3	0	3	0	0	0	0	0	0	0	0	0	0	34	34	0	0	0	0	0	0	0	5	0	5	0	0
7	43432	0.583333	1	8	10134	8	95	1	158	13	12	0	0	1	47	21	2	1	2	16	0	9	1	8	0	0	0	0	0	0	0	0	0	0	4	0	0	1	3	0	0	0	0	13	1	12	0	0
7	43432	0.645833	1	8	10132	8	95	1	158	0	0	0	0	0	60	8	2	0	0	6	0	1	1	0	0	0	0	0	0	0	0	0	0	0	51	44	0	4	3	0	0	0	0	0	0	0	0	0
7	43432	0.666667	1	8	10132	8	95	1	158	0	0	0	0	0	60	14	6	0	0	8	0	2	0	2	0	0	0	0	0	0	0	0	0	0	44	31	0	11	2	0	0	0	0	0	0	0	0	0
7	43433	0.395833	1	10	10085	8	91	1	159	0	0	0	0	0	60	0	0	0	0	0	0	0	0	0	0	0	0	0	0	0	0	0	0	0	60	60	0	0	0	0	0	0	0	0	0	0	0	0
7	43433	0.5	1	10	10059	8	81	1	159	8	0	0	0	8	52	10	7	0	0	3	0	0	0	0	0	0	0	0	0	0	0	0	0	0	42	37	0	4	1	0	0	0	0	0	0	0	0	0
7	43433	0.583333	1	11	10053	8	76	1	159	0	0	0	0	0	60	0	0	0	0	0	0	0	0	0	0	0	0	0	0	0	0	0	0	0	0	0	0	0	0	0	0	0	0	60	0	60	0	0
7	43433	0.645833	1	11	10056	8	76	1	159	44	0	0	0	44	16	10	4	0	0	6	0	4	4	0	0	0	0	1	0	0	1	0	0	0	1	1	0	0	0	0	0	0	0	0	0	0	0	0
8	43437	0.416667	1	11	9990	8	88	0	163	34	6	28	0	0	26	1	0	0	0	1	0	23	0	0	1	22	0	0	0	0	0	0	0	0	0	0	0	0	0	0	0	0	0	2	0	0	0	2
8	43437	0.479167	1	12	9983	8	87	0	163	53	22	31	0	0	7	5	0	0	0	5	0	2	0	1	1	0	0	0	0	0	0	0	0	0	0	0	0	0	0	0	0	0	0	0	0	0	0	0
8	43440	0.416667	1	12	10151	8	94	0	166	60	5	55	0	0	0	0	0	0	0	0	0	0	0	0	0	0	0	0	0	0	0	0	0	0	0	0	0	0	0	0	0	0	0	0	0	0	0	0
8	43440	0.5625	1	11	10143	8	95	0	166	17	3	14	0	0	43	27	5	0	0	22	0	7	0	3	0	4	0	0	0	0	0	0	0	0	0	0	0	0	0	0	0	0	0	9	3	6	0	0
8	43440	0.583333	1	11	10142	8	93	0	166	58	17	41	0	0	2	1	0	0	0	1	0	1	0	0	0	1	0	0	0	0	0	0	0	0	0	0	0	0	0	0	0	0	0	0	0	0	0	0
8	43440	0.666667	1	12	10139	8	93	0	166	60	3	57	0	0	0	0	0	0	0	0	0	0	0	0	0	0	0	0	0	0	0	0	0	0	0	0	0	0	0	0	0	0	0	0	0	0	0	0
9	43444	0.5	1	7	10226	7	74	0		48	28	20	0	0	12	3	0	0	0	3	0	2	0	0	0	2	0	0	0	0	0	0	0	0	0	0	0	0	0	0	0	0	0	7	0	0	0	7
9	43444	0.5625	1	8	10232	5	76	0		60	4	56	0	0	0	0	0	0	0	0	0	0	0	0	0	0	0	0	0	0	0	0	0	0	0	0	0	0	0	0	0	0	0	0	0	0	0	0
9	43444	0.583333	1	8	10235	1	75	0		60	2	58	0	0	0	0	0	0	0	0	0	0	0	0	0	0	0	0	0	0	0	0	0	0	0	0	0	0	0	0	0	0	0	0	0	0	0	0
9	43444	0.666667	1	7	10243	8	75	0		12	0	0	0	12	48	29	12	0	0	17	0	13	0	2	0	10	1	1	0	0	1	0	0	0	0	0	0	0	0	0	0	0	0	5	1	4	0	0
9	43445	0.395833	1	4	10250	8	75	0		55	5	50	0	0	5	0	0	0	0	0	0	5	0	0	3	2	0	0	0	0	0	0	0	0	0	0	0	0	0	0	0	0	0	0	0	0	0	0
9	43445	0.416667	1	4	10250	7	70	0		1	1	0	0	0	59	9	0	1	0	8	0	44	0	4	0	40	0	4	0	3	1	0	0	0	0	0	0	0	0	0	0	0	0	2	2	0	0	0
9	43446	0.5625	1	5	10253	8	78	0		39	33	1	0	5	21	4	1	0	0	3	0	17	1	1	2	13	0	0	0	0	0	0	0	0	0	0	0	0	0	0	0	0	0	0	0	0	0	0
9	43446	0.583333	1	5	10252	8	79	0		52	12	40	0	0	8	0	0	0	0	0	0	8	0	0	0	8	0	0	0	0	0	0	0	0	0	0	0	0	0	0	0	0	0	0	0	0	0	0
9	43446	0.645833	1	5	10254	6	78	0		7	0	0	0	7	53	7	1	0	0	6	0	7	0	2	2	2	1	2	0	0	2	0	0	0	0	0	0	0	0	0	0	0	0	37	1	36	0	0
9	43446	0.666667	1	5	10253	8	65	0		60	2	58	0	0	0	0	0	0	0	0	0	0	0	0	0	0	0	0	0	0	0	0	0	0	0	0	0	0	0	0	0	0	0	0	0	0	0	0

## Sheet: State behaviours male
Week	Date	Time	Collar	Temp	Air pressure	Cloud cover	Relative air humidity	Inactive	Laying- alert	Laying- sleeping	Out of sight	Active	Locomotive	Walking	Jogging	Running	Climbing	Fast climbing	Non-locomotive	Standing	Sitting	Scratching self	Grooming self	Defecating	Territorial	Vigilance- in	Vigilance- out	Exploratory	Scratching	Social	Eye contact	Vigilance-con	Keeper Interaction	Vigilant K	Approach-f K	Consumption	Drinking	Eating browse	Food forage
1	43384	0.395833	0	19	10102	8	81	60	22	29	9	0	0	0	0	0	0	0	0	0	0	0	0	0	0	0	0	0	0	0	0	0	0	0	0	0	0	0	0
1	43384	0.416667	0	19	10100	8	72	45	4	41	0	15	1	0	0	0	1	0	13	1	0	0	12	0	1	0	1	0	0	0	0	0	0	0	0	0	0	0	0
1	43384	0.479167	0		10096	0	64	27	18	9	0	33	0	0	0	0	0	0	29	0	0	0	29	0	3	1	2	0	0	1	1	0	0	0	0	0	0	0	0
1	43384	0.5625	0		10092	0	56	37	37	0	0	23	16	2	0	0	14	0	6	0	3	0	3	0	1	1	0	0	0	0	0	0	0	0	0	0	0	0	0
1	43385	0.416667	0		10170	8	73	0	0	0	0	60	5	0	0	0	5	0	55	0	2	0	53	0	0	0	0	0	0	0	0	0	0	0	0	0	0	0	0
1	43385	0.479167	0		10169	8	62	14	3	11	0	46	0	0	0	0	0	0	46	1	2	0	43	0	0	0	0	0	0	0	0	0	0	0	0	0	0	0	0
1	43385	0.5625	0		10170	8	55	53	36	17	0	7	0	0	0	0	0	0	6	1	0	0	5	0	1	0	1	0	0	0	0	0	0	0	0	0	0	0	0
1	43385	0.666667	0		10170	8	71	40	15	25	0	20	0	0	0	0	0	0	20	0	0	0	20	0	0	0	0	0	0	0	0	0	0	0	0	0	0	0	0
2	43388	0.479167	0	18	10112	8	57	23	23	0	0	37	9	1	0	0	8	0	23	0	1	0	22	0	3	2	0	1	0	0	0	0	0	0	0	2	2	0	0
2	43388	0.5	0	19	10114	8	57	50	35	15	0	10	0	0	0	0	0	0	10	0	0	0	10	0	0	0	0	0	0	0	0	0	0	0	0	0	0	0	0
2	43388	0.645833	0	23	10127	8	69	60	56	4	0	0	0	0	0	0	0	0	0	0	0	0	0	0	0	0	0	0	0	0	0	0	0	0	0	0	0	0	0
2	43388	0.666667	0	22	10135	8	82	57	40	17	0	3	0	0	0	0	0	0	0	0	0	0	0	0	1	1	0	0	0	2	0	2	0	0	0	0	0	0	0
2	43389	0.5	0	18	10178	1	47	60	30	30	0	0	0	0	0	0	0	0	0	0	0	0	0	0	0	0	0	0	0	0	0	0	0	0	0	0	0	0	0
2	43389	0.583333	0	22	10175	8	50	49	45	4	0	11	1	0	0	0	1	0	0	0	0	0	0	0	6	0	5	1	0	2	0	2	0	0	0	2	0	0	2
2	43389	0.645833	0	23	10175	1	51	58	22	36	0	2	0	0	0	0	0	0	0	0	0	0	0	0	0	0	0	0	0	0	0	0	2	2	0	0	0	0	0
2	43389	0.666667	0	24	10176	0	72	60	31	29	0	0	0	0	0	0	0	0	0	0	0	0	0	0	0	0	0	0	0	0	0	0	0	0	0	0	0	0	0
2	43390	0.416667	0	15	10194	4	74	60	3	57	0	0	0	0	0	0	0	0	0	0	0	0	0	0	0	0	0	0	0	0	0	0	0	0	0	0	0	0	0
2	43390	0.5625	0	17	10196	8	74	11	11	0	0	49	7	0	0	0	6	1	40	0	0	0	40	0	1	0	1	0	0	1	0	1	0	0	0	0	0	0	0
2	43390	0.583333	0	18	10198	8	72	15	15	0	0	45	0	0	0	0	0	0	45	0	0	0	45	0	0	0	0	0	0	0	0	0	0	0	0	0	0	0	0
2	43390	0.666667	0	16	10204	7	85	31	30	1	0	29	0	0	0	0	0	0	29	0	0	0	29	0	0	0	0	0	0	0	0	0	0	0	0	0	0	0	0
2	43391	0.395833	0	13	10258	0	71	3	3	0	0	57	3	0	0	0	3	0	53	1	0	0	52	0	1	0	0	1	0	0	0	0	0	0	0	0	0	0	0
2	43391	0.5625	0	16	10253	6	62	6	6	0	0	54	5	0	0	0	5	0	48	0	0	0	48	0	0	0	0	0	0	0	0	0	1	1	0	0	0	0	0
2	43391	0.583333	0	15	10252	8	67	17	10	7	0	43	8	0	0	0	8	0	24	0	0	0	24	0	1	1	0	0	0	0	0	0	8	3	5	2	0	2	0
2	43391	0.645833	0	15	10250	1	67	32	23	1	8	28	9	2	0	0	7	0	4	0	0	0	4	0	2	0	0	2	0	0	0	0	0	0	0	13	0	13	0
2	43392	0.479167	0	11	10254	1	67	34	7	27	0	26	0	0	0	0	0	0	26	0	0	0	26	0	0	0	0	0	0	0	0	0	0	0	0	0	0	0	0
2	43392	0.5625	0	15	10250	0	64	18	18	0	0	42	2	0	0	0	2	0	37	0	0	0	37	0	0	0	0	0	0	1	0	1	2	2	0	0	0	0	0
2	43392	0.645833	0	15	10256	6	77	51	50	1	0	9	0	0	0	0	0	0	5	1	0	0	4	0	2	2	0	0	0	2	0	2	0	0	0	0	0	0	0
2	43392	0.666667	0	13	10258	8	80	41	41	0	0	19	3	0	0	0	3	0	2	0	0	0	2	0	8	4	3	1	0	0	0	0	0	0	0	6	0	6	0
3	43395	0.416667	0	13	10337	4	61	20	20	0	0	40	1	0	0	0	1	0	39	0	0	0	39	0	0	0	0	0	0	0	0	0	0	0	0	0	0	0	0
3	43395	0.479167	0	13	10337	7	63	36	14	22	0	24	0	0	0	0	0	0	10	0	0	0	10	0	0	0	0	0	0	1	0	1	0	0	0	13	0	13	0
3	43395	0.5	0	14	10339	2	60	0	0	0	0	60	0	0	0	0	0	0	0	0	0	0	0	0	0	0	0	0	0	0	0	0	0	0	0	60	0	60	0
3	43395	0.666667	0	12	10346	2	75	0	0	0	0	60	0	0	0	0	0	0	60	0	0	0	60	0	0	0	0	0	0	0	0	0	0	0	0	0	0	0	0
3	43396	0.395833	0	13	10250	8	76	23	3	20	0	37	3	0	0	0	3	0	33	0	0	0	33	0	0	0	0	0	0	1	0	1	0	0	0	0	0	0	0
3	43396	0.5	0	14	10244	8	77	9	9	0	0	51	15	0	0	0	15	0	25	0	5	0	20	0	10	3	1	6	0	0	0	0	0	0	0	1	0	1	0
3	43396	0.583333	0	14	10240	8	76	60	20	40	0	0	0	0	0	0	0	0	0	0	0	0	0	0	0	0	0	0	0	0	0	0	0	0	0	0	0	0	0
3	43396	0.645833	0	14	10240	8	74	23	6	17	0	37	0	0	0	0	0	0	36	0	0	0	36	0	0	0	0	0	0	1	0	1	0	0	0	0	0	0	0
3	43397	0.395833	0	14	10261	8	95	21	11	10	0	39	0	0	0	0	0	0	39	0	1	0	38	0	0	0	0	0	0	0	0	0	0	0	0	0	0	0	0
3	43397	0.479167	0	15	10262	7	92	28	8	20	0	32	0	0	0	0	0	0	32	0	0	0	32	0	0	0	0	0	0	0	0	0	0	0	0	0	0	0	0
3	43397	0.5625	0	15	10255	8	85	31	19	12	0	29	3	0	0	0	3	0	26	0	0	1	25	0	0	0	0	0	0	0	0	0	0	0	0	0	0	0	0
3	43397	0.645833	0	15	10251	8	94	24	16	0	8	36	9	2	0	0	7	0	22	0	2	0	20	0	5	2	2	1	0	0	0	0	0	0	0	0	0	0	0
3	43398	0.395833	0	13	10201	8	74	60	0	60	0	0	0	0	0	0	0	0	0	0	0	0	0	0	0	0	0	0	0	0	0	0	0	0	0	0	0	0	0
3	43398	0.416667	0	13	10199	8	77	60	0	60	0	0	0	0	0	0	0	0	0	0	0	0	0	0	0	0	0	0	0	0	0	0	0	0	0	0	0	0	0
3	43398	0.5	0	13	10191	8	79	0	0	0	0	60	5	0	0	0	5	0	55	0	1	0	54	0	0	0	0	0	0	0	0	0	0	0	0	0	0	0	0
3	43398	0.583333	0	13	10184	8	88	0	0	0	0	60	3	0	0	0	3	0	56	0	0	0	56	0	1	0	0	1	0	0	0	0	0	0	0	0	0	0	0
3	43406	0.395833	0	8	10215	0	66	54	16	38	0	6	2	0	0	0	2	0	4	0	0	0	4	0	0	0	0	0	0	0	0	0	0	0	0	0	0	0	0
3	43406	0.416667	0	9	10221	3	64	17	3	2	12	43	12	0	0	0	12	0	31	0	0	0	30	1	0	0	0	0	0	0	0	0	0	0	0	0	0	0	0
3	43406	0.5	0	10	10233	0	66	60	12	48	0	0	0	0	0	0	0	0	0	0	0	0	0	0	0	0	0	0	0	0	0	0	0	0	0	0	0	0	0
3	43406	0.583333	0	10	10250	1	69	4	3	1	0	56	25	4	0	0	18	3	10	1	9	0	0	0	9	0	0	9	0	0	0	0	0	0	0	12	0	0	12
4	43412	0.416667	1	10	10204	0	78	60	22	38	0	0	0	0	0	0	0	0	0	0	0	0	0	0	0	0	0	0	0	0	0	0	0	0	0	0	0	0	0
4	43412	0.479167	1	10	10206	0	72	34	19	15	0	26	12	1	0	0	11	0	8	0	3	0	5	0	3	0	0	3	0	0	0	0	0	0	0	3	0	0	3
4	43412	0.5625	1	11	10200	0	64	60	38	22	0	0	0	0	0	0	0	0	0	0	0	0	0	0	0	0	0	0	0	0	0	0	0	0	0	0	0	0	0
4	43412	0.666667	1	12	10195	0	78	34	30	4	0	26	7	0	0	0	7	0	9	0	0	0	9	0	0	0	0	0	0	0	0	0	0	0	0	10	0	10	0
4	43413	0.416667	1	13	10117	8	83	60	17	43	0	0	0	0	0	0	0	0	0	0	0	0	0	0	0	0	0	0	0	0	0	0	0	0	0	0	0	0	0
4	43413	0.479167	1	9	10107	8	81	24	4	7	13	36	9	0	0	0	9	0	27	0	0	0	26	1	0	0	0	0	0	0	0	0	0	0	0	0	0	0	0
4	43413	0.5	1	10	10100	8	78	30	12	18	0	30	1	0	0	0	1	0	27	0	0	0	27	0	2	0	1	1	0	0	0	0	0	0	0	0	0	0	0
4	43413	0.666667	1	12	10080	0	81	27	15	5	7	33	10	0	0	0	10	0	15	0	2	0	12	1	1	0	0	1	0	0	0	0	0	0	0	7	1	6	0
5	43416	0.395833	1	11	10121	8	95	60	5	55	0	0	0	0	0	0	0	0	0	0	0	0	0	0	0	0	0	0	0	0	0	0	0	0	0	0	0	0	0
5	43416	0.416667	1	11	10123	8	92	51	6	45	0	9	0	0	0	0	0	0	7	0	0	0	7	0	0	0	0	0	0	0	0	0	0	0	0	2	0	0	2
5	43416	0.5625	1	11	10132	8	86	12	12	0	0	48	1	0	0	0	1	0	47	0	0	0	47	0	0	0	0	0	0	0	0	0	0	0	0	0	0	0	0
5	43416	0.583333	1	12	10137	8	89	38	31	7	0	22	0	0	0	0	0	0	19	0	0	0	19	0	0	0	0	0	0	0	0	0	3	3	0	0	0	0	0
5	43417	0.5	1	11	10223	1	78	21	11	10	0	39	0	0	0	0	0	0	39	0	0	0	39	0	0	0	0	0	0	0	0	0	0	0	0	0	0	0	0
5	43417	0.583333	1	13	10239	0	79	60	3	57	0	0	0	0	0	0	0	0	0	0	0	0	0	0	0	0	0	0	0	0	0	0	0	0	0	0	0	0	0
5	43417	0.645833	1	13	10247	0	82	27	14	13	0	33	0	0	0	0	0	0	33	0	0	0	33	0	0	0	0	0	0	0	0	0	0	0	0	0	0	0	0
5	43417	0.666667	1	12	10254	0	87	45	3	42	0	15	2	0	0	0	2	0	13	0	0	0	13	0	0	0	0	0	0	0	0	0	0	0	0	0	0	0	0
5	43418	0.5625	1	12	10256	8	74	60	5	55	0	0	0	0	0	0	0	0	0	0	0	0	0	0	0	0	0	0	0	0	0	0	0	0	0	0	0	0	0
5	43418	0.583333	1	12	10254	8	74	48	11	37	0	12	5	0	0	0	5	0	5	0	1	0	3	1	0	0	0	0	0	2	0	2	0	0	0	0	0	0	0
5	43418	0.645833	1	13	10253	8	82	60	2	58	0	0	0	0	0	0	0	0	0	0	0	0	0	0	0	0	0	0	0	0	0	0	0	0	0	0	0	0	0
5	43418	0.666667	1	12	10253	8	80	60	4	56	0	0	0	0	0	0	0	0	0	0	0	0	0	0	0	0	0	0	0	0	0	0	0	0	0	0	0	0	0
5	43419	0.479167	1	10	10239	0	71	59	11	48	0	1	0	0	0	0	0	0	1	0	0	0	1	0	0	0	0	0	0	0	0	0	0	0	0	0	0	0	0
5	43419	0.5	1	10	10236	0	70	47	19	16	12	13	5	1	0	0	4	0	6	0	0	0	5	1	0	0	0	0	0	2	0	2	0	0	0	0	0	0	0
5	43419	0.645833	1	13	10233	0	75	56	56	0	0	4	3	0	0	0	3	0	1	0	1	0	0	0	0	0	0	0	0	0	0	0	0	0	0	0	0	0	0
5	43419	0.666667	1	13	10236	0	80	60	30	30	0	0	0	0	0	0	0	0	0	0	0	0	0	0	0	0	0	0	0	0	0	0	0	0	0	0	0	0	0
5	43420	0.395833	1	3	10284	9	100	16	5	0	11	44	14	0	0	0	14	0	29	0	0	0	29	0	1	0	0	1	0	0	0	0	0	0	0	0	0	0	0
5	43420	0.416667	1	3	10287	8	98	17	14	3	0	43	0	0	0	0	0	0	43	1	1	0	41	0	0	0	0	0	0	0	0	0	0	0	0	0	0	0	0
5	43420	0.5625	1	3	10281	8	94	7	7	0	0	53	0	0	0	0	0	0	51	1	0	0	50	0	1	1	0	0	0	0	0	0	1	1	0	0	0	0	0
5	43420	0.583333	1	4	10278	8	94	6	6	0	0	54	19	2	0	0	17	0	7	0	0	0	7	0	1	0	1	0	0	0	0	0	0	0	0	27	0	20	7
6	43423	0.395833	1	5	10225	8	81	57	5	52	0	3	1	0	0	0	1	0	2	0	0	0	2	0	0	0	0	0	0	0	0	0	0	0	0	0	0	0	0
6	43423	0.416667	1	6	10214	6	76	57	10	47	0	3	0	0	0	0	0	0	3	0	0	0	3	0	0	0	0	0	0	0	0	0	0	0	0	0	0	0	0
6	43423	0.479167	1	6	10202	8	73	53	15	38	0	7	0	0	0	0	0	0	4	0	0	0	4	0	3	0	3	0	0	0	0	0	0	0	0	0	0	0	0
6	43423	0.5625	1	7	10187	8	80	60	24	36	0	0	0	0	0	0	0	0	0	0	0	0	0	0	0	0	0	0	0	0	0	0	0	0	0	0	0	0	0
6	43424	0.416667	1	4	10094	8	71	60	0	60	0	0	0	0	0	0	0	0	0	0	0	0	0	0	0	0	0	0	0	0	0	0	0	0	0	0	0	0	0
6	43424	0.5	1	4	10084	8	71	43	5	28	10	17	8	0	0	0	8	0	8	0	0	0	8	0	1	0	0	1	0	0	0	0	0	0	0	0	0	0	0
6	43424	0.583333	1	4	10077	8	71	14	12	2	0	46	11	0	0	0	10	1	7	0	0	0	7	0	1	0	0	1	0	0	0	0	0	0	0	27	0	27	0
6	43424	0.666667	1	4	10079	8	75	60	14	46	0	0	0	0	0	0	0	0	0	0	0	0	0	0	0	0	0	0	0	0	0	0	0	0	0	0	0	0	0
6	43425	0.395833	1	2	10167	8	86	50	3	47	0	10	0	0	0	0	0	0	10	0	0	0	10	0	0	0	0	0	0	0	0	0	0	0	0	0	0	0	0
6	43425	0.5625	1	6	10173	8	82	40	4	28	8	20	12	3	0	0	9	0	2	1	0	0	1	0	0	0	0	0	0	0	0	0	0	0	0	6	0	6	0
6	43425	0.583333	1	6	10178	8	81	39	38	1	0	21	2	0	0	0	2	0	19	0	0	0	19	0	0	0	0	0	0	0	0	0	0	0	0	0	0	0	0
6	43425	0.645833	1	5	10181	8	80	60	13	47	0	0	0	0	0	0	0	0	0	0	0	0	0	0	0	0	0	0	0	0	0	0	0	0	0	0	0	0	0
6	43426	0.416667	1	3	10198	8	84	60	19	41	0	0	0	0	0	0	0	0	0	0	0	0	0	0	0	0	0	0	0	0	0	0	0	0	0	0	0	0	0
6	43426	0.5	1	4	10189	8	81	19	16	3	0	41	9	1	0	0	8	0	5	0	0	0	4	1	1	0	0	1	0	0	0	0	0	0	0	26	1	25	0
6	43426	0.583333	1	5	10186	8	81	60	6	54	0	0	0	0	0	0	0	0	0	0	0	0	0	0	0	0	0	0	0	0	0	0	0	0	0	0	0	0	0
6	43426	0.666667	1	4	10189	8	85	13	1	4	8	47	8	3	0	0	5	0	33	0	0	0	33	0	1	0	0	1	0	0	0	0	0	0	0	5	0	5	0
6	43427	0.395833	1	2	10179	8	87	22	3	7	12	38	8	0	0	0	8	0	26	0	0	0	26	0	4	0	0	4	0	0	0	0	0	0	0	0	0	0	0
6	43427	0.5625	1	6	10158	8	79	54	34	20	0	6	2	0	0	0	2	0	1	0	0	0	1	0	1	1	0	0	0	0	0	0	2	2	0	0	0	0	0
6	43427	0.583333	1	6	10155	8	82	14	14	0	0	46	13	1	0	0	12	0	14	0	0	0	14	0	1	0	0	1	0	0	0	0	0	0	0	18	0	18	0
6	43427	0.645833	1	8	10152	8	87	49	41	0	8	11	4	2	0	0	2	0	5	0	0	0	5	0	1	1	0	0	0	0	0	0	0	0	0	1	0	1	0
6	43430	0.395833	1	5	10126	8	92	60	31	29	0	0	0	0	0	0	0	0	0	0	0	0	0	0	0	0	0	0	0	0	0	0	0	0	0	0	0	0	0
6	43430	0.5	1	6	10126	8	86	23	0	23	0	37	4	0	0	0	4	0	18	1	0	0	17	0	0	0	0	0	0	0	0	0	0	0	0	15	0	15	0
6	43430	0.583333	1	6	10133	8	88	40	22	18	0	20	5	0	0	0	5	0	9	3	0	0	6	0	2	0	0	2	0	1	0	1	0	0	0	3	1	0	2
6	43430	0.645833	1	6	10137	8	88	60	7	53	0	0	0	0	0	0	0	0	0	0	0	0	0	0	0	0	0	0	0	0	0	0	0	0	0	0	0	0	0
6	43431	0.479167	1	4	10200	8	81	15	0	0	15	45	6	1	0	0	5	0	36	0	0	0	36	0	3	1	0	2	0	0	0	0	0	0	0	0	0	0	0
6	43431	0.5625	1	4	10193	8	80	60	5	55	0	0	0	0	0	0	0	0	0	0	0	0	0	0	0	0	0	0	0	0	0	0	0	0	0	0	0	0	0
6	43431	0.645833	1	5	10191	4	85	45	45	0	0	15	6	0	0	0	6	0	3	0	0	0	3	0	1	0	0	1	0	0	0	0	0	0	0	5	0	5	0
6	43431	0.666667	1	5	10190	8	83	2	1	1	0	58	9	0	0	0	9	0	3	0	1	0	2	0	1	0	0	1	0	0	0	0	0	0	0	45	2	43	0
6	43432	0.395833	1	6	10156	8	92	6	5	0	1	54	17	0	1	1	15	0	22	0	0	0	22	0	1	0	0	1	0	1	0	1	0	0	0	13	0	11	2
6	43432	0.416667	1	6	10150	8	93	32	5	22	5	28	3	0	0	0	3	0	25	0	0	0	25	0	0	0	0	0	0	0	0	0	0	0	0	0	0	0	0
6	43432	0.479167	1	7	10146	8	91	45	13	32	0	15	2	0	0	0	2	0	13	0	1	0	12	0	0	0	0	0	0	0	0	0	0	0	0	0	0	0	0
6	43432	0.5	1	7	10140	8	94	37	12	19	6	23	11	1	0	0	10	0	9	0	0	0	8	1	3	0	3	0	0	0	0	0	0	0	0	0	0	0	0
6	43433	0.416667	1	10	10079	8	91	60	5	55	0	0	0	0	0	0	0	0	0	0	0	0	0	0	0	0	0	0	0	0	0	0	0	0	0	0	0	0	0
6	43433	0.479167	1	10	10064	8	84	46	8	38	0	14	0	0	0	0	0	0	13	0	0	0	13	0	1	0	1	0	0	0	0	0	0	0	0	0	0	0	0
6	43433	0.5625	1	11	10051	8	78	51	41	10	0	9	1	0	0	0	1	0	8	0	0	0	8	0	0	0	0	0	0	0	0	0	0	0	0	0	0	0	0
6	43433	0.666667	1	11	10059	8	72	35	20	15	0	25	7	0	0	0	7	0	5	0	1	1	3	0	2	1	0	1	0	0	0	0	0	0	0	11	0	11	0
7	43437	0.395833	1	11	9994	5	88	36	21	15	0	24	4	0	0	0	4	0	20	0	0	0	20	0	0	0	0	0	0	0	0	0	0	0	0	0	0	0	0
7	43437	0.5	1	12	9975	8	83	60	8	52	0	0	0	0	0	0	0	0	0	0	0	0	0	0	0	0	0	0	0	0	0	0	0	0	0	0	0	0	0
7	43437	0.583333	1	13	9971	7	86	59	7	52	0	1	0	0	0	0	0	0	1	1	0	0	0	0	0	0	0	0	0	0	0	0	0	0	0	0	0	0	0
7	43437	0.645833	1	13	9971	8	88	18	10	8	0	42	1	0	0	0	1	0	1	0	0	0	1	0	0	0	0	0	0	0	0	0	0	0	0	40	0	40	0
7	43438	0.395833	1	4	10209	1	80	56	18	38	0	4	0	0	0	0	0	0	4	0	0	1	3	0	0	0	0	0	0	0	0	0	0	0	0	0	0	0	0
7	43438	0.416667	1	3	10214	0	78	1	1	0	0	59	6	0	0	0	6	0	50	0	0	0	49	1	0	0	0	0	0	0	0	0	0	0	0	3	0	1	2
7	43438	0.479167	1	8	10218	0	79	0	0	0	0	60	13	1	0	0	12	0	44	3	0	2	40	1	2	0	0	0	0	0	0	0	0	0	0	1	0	1	0
7	43438	0.5	1	8	10226	4	74	49	49	0	0	11	5	0	0	0	5	0	6	2	1	0	3	0	0	0	0	0	0	0	0	0	0	0	0	0	0	0	0
7	43439	0.479167	1	6	10192	8	80	60	8	52	0	0	0	0	0	0	0	0	0	0	0	0	0	0	0	0	0	0	0	0	0	0	0	0	0	0	0	0	0
7	43439	0.5625	1	8	10168	8	94	60	2	58	0	0	0	0	0	0	0	0	0	0	0	0	0	0	0	0	0	0	0	0	0	0	0	0	0	0	0	0	0
7	43439	0.645833	1	8	10153	8	95	22	7	15	0	38	12	4	0	1	7	0	11	0	0	0	11	0	3	3	0	0	0	0	0	0	0	0	0	12	1	9	2
7	43439	0.666667	1	7	10142	8	93	9	2	0	7	51	13	1	0	2	10	0	18	2	0	0	16	0	4	0	0	4	0	0	0	0	0	0	0	16	1	15	0
7	43440	0.395833	1	11	10151	8	96	0	0	0	0	60	0	0	0	0	0	0	60	0	0	0	60	0	0	0	0	0	0	0	0	0	0	0	0	0	0	0	0
7	43440	0.479167	1	11	10148	8	92	60	2	58	0	0	0	0	0	0	0	0	0	0	0	0	0	0	0	0	0	0	0	0	0	0	0	0	0	0	0	0	0
7	43440	0.5	1	11	10148	8	92	60	0	60	0	0	0	0	0	0	0	0	0	0	0	0	0	0	0	0	0	0	0	0	0	0	0	0	0	0	0	0	0
7	43440	0.645833	1	11	10140	8	92	60	0	60	0	0	0	0	0	0	0	0	0	0	0	0	0	0	0	0	0	0	0	0	0	0	0	0	0	0	0	0	0

## Sheet: Event behaviours female
Date	Time	Collar (0= no, 1= yes)	Temp. (°C)	Air pressure (0.1 hPa)	Cloud cover (9=sky unvisible)	Relative air humidity (%)	Raj present? (0=no, 1=yes)	Age of Raj (days)	Stretching	Yawning	Scent mark	Eye cont. non-con	Sniff enclosure	Scratching	Cross bridge	Vigilance- in	Vigilance- out	Vigilant K	Vigilant con	Vigilant non-con	Lick enclosure	Sniff con	Sniff non-con	Eye cont. con	Scratch collar	Shake	Watch cub	Being touched	Touch cub	Try to pick up cub	Pick up cub	Vocalize (twitter)	Sniff young	Take item	Approach K f	Lick cub
43384	0.5	0		10094	0	59	0	110	0	1	0	0	0	2	0	0	0	0	0	0	0	0	0	0	0	4	0	0	0	0	0	0	0	0	0	0
43384	0.583333	0		10091	0	54	1	110	1	0	2	0	0	1	0	0	1	0	0	0	0	0	0	0	0	0	1	3	1	0	1	1	0	0	0	0
43384	0.645833	0		10093	0	55	1	110	0	0	4	0	0	0	0	0	0	0	0	0	0	0	0	0	0	0	0	1	3	3	1	1	0	0	0	0
43384	0.666667	0		10098	0	59	1	110	0	0	21	0	0	0	0	2	0	0	0	2	0	0	1	0	0	0	0	2	21	2	0	22	0	0	0	0
43385	0.395833	0		10168	8	79	1	111	0	0	4	0	1	0	0	1	0	0	0	0	0	0	0	1	0	0	0	4	5	0	0	1	0	0	0	0
43385	0.5	0		10170	8	54	1	111	0	0	0	0	0	0	0	0	0	0	0	0	0	0	0	0	0	0	0	0	0	0	0	0	0	0	0	0
43385	0.583333	0		10169	8	61	0	111	0	0	0	0	0	0	0	0	0	0	0	0	0	0	0	0	0	0	0	0	0	0	0	0	0	0	0	0
43385	0.645833	0		10166	8	65	0	111	0	0	0	0	0	0	0	0	0	0	0	0	0	0	0	0	0	0	0	0	0	0	0	0	0	0	0	0
43388	0.395833	0	16	10108	8	60	1	114	0	0	0	0	0	0	0	0	0	0	0	0	0	0	0	0	0	0	0	0	0	0	0	0	0	0	0	0
43388	0.416667	0	16	10111	8	60	1	114	0	0	0	0	0	0	0	0	0	0	0	0	0	0	0	0	0	0	0	0	0	0	0	0	0	0	0	0
43388	0.5625	0	17	10118	8	60	0	114	0	0	0	0	0	0	0	0	0	0	0	0	0	0	0	0	0	0	0	0	0	0	0	0	0	0	0	0
43388	0.583333	0	17	10121	8	62	0	114	4	1	0	0	0	5	0	0	1	1	0	0	0	0	0	0	0	0	0	0	0	0	0	0	0	0	0	0
43389	0.395833	0	12	10179	8	60	0	115	1	0	0	0	0	0	0	0	0	0	0	1	0	0	0	0	0	0	0	0	0	0	0	0	0	0	0	0
43389	0.416667	0	13	10179	7	52	0	115	1	2	0	0	0	0	0	0	1	0	0	0	0	0	0	0	0	0	0	0	0	0	0	0	0	0	0	0
43389	0.479167	0	16	10179	7	50	1	115	0	0	0	0	0	0	0	0	0	0	0	0	0	0	0	0	0	0	0	0	0	0	0	0	0	0	0	0
43389	0.5625	0	22	10177	4	48	1	115	0	0	0	0	0	0	0	0	0	0	0	0	0	0	0	0	0	0	0	0	0	0	0	0	0	0	0	0
43390	0.395833	0	12	10195	8	76	1	116	0	0	2	0	0	0	0	0	1	0	4	0	0	0	0	0	0	0	0	1	5	1	0	4	0	0	0	0
43390	0.479167	0	17	10193	6	73	1	116	0	1	4	0	1	1	0	0	0	0	0	0	0	0	0	0	0	0	0	0	0	0	0	0	0	0	0	0
43390	0.5	0	17	10195	8	76	1	116	0	0	0	0	0	0	0	0	0	0	0	0	0	0	0	0	0	0	0	0	0	0	1	0	0	0	0	0
43390	0.645833	0	18	10201	8	77	0	116	0	0	0	0	0	0	0	0	0	0	0	0	0	0	0	0	0	0	0	0	0	0	0	0	0	0	0	0
43391	0.416667	0	15	10256	3	67	1	117	0	0	0	0	0	0	0	0	0	0	0	0	0	0	0	0	0	0	0	0	0	0	0	0	0	0	0	0
43391	0.479167	0	15	10253	6	65	1	117	0	2	2	0	0	0	0	0	2	0	2	0	0	0	0	0	0	0	0	0	5	1	0	2	2	0	0	0
43391	0.5	0	15	10254	8	62	1	117	0	0	1	0	1	0	0	0	0	0	1	0	0	0	0	2	0	1	0	3	10	0	1	0	2	0	0	0
43391	0.666667	0	16	10253	8	77	1	117	0	0	0	0	0	0	0	0	0	0	0	0	0	0	0	0	0	0	0	0	0	0	0	0	0	0	0	0
43392	0.395833	0	7	10261	8	79	0	118	1	0	1	0	0	1	0	0	2	0	0	0	0	0	0	0	0	0	0	0	0	0	0	0	0	0	0	0
43392	0.416667	0	8	10257	8	71	0	118	0	0	1	0	0	1	0	0	0	0	0	0	0	0	0	0	0	0	0	0	0	0	0	0	0	0	0	0
43392	0.5	0	12	10252	1	64	1	118	0	0	7	0	0	1	0	0	0	0	0	0	0	0	0	0	0	0	0	1	3	1	0	2	0	0	0	0
43392	0.583333	0	13	10250	6	66	1	118	0	0	0	0	0	3	0	0	0	1	0	0	0	0	0	0	0	0	0	0	2	1	0	0	0	0	0	0
43395	0.395833	0	13	10334	7	65	1	121	0	0	1	0	1	0	0	0	0	0	0	0	0	0	0	0	0	0	0	0	0	0	0	0	0	0	0	0
43395	0.5625	0	14	10338	0	62	1	121	0	0	6	0	0	0	0	0	1	0	0	0	0	0	0	5	0	0	1	3	5	0	0	4	1	0	0	0
43395	0.583333	0	14	10344	4	57	1	121	0	0	8	0	4	0	0	0	1	0	1	0	0	0	0	4	0	0	0	2	7	2	0	4	1	0	0	0
43395	0.645833	0	15	10345	0	62	0	121	0	0	2	0	4	0	0	0	0	0	0	0	0	0	0	2	0	0	0	0	0	0	0	0	0	0	0	0
43396	0.416667	0	12	10251	8	76	0	122	0	0	0	0	0	0	0	0	1	0	0	0	0	0	0	0	0	0	0	0	0	0	0	0	0	0	0	0
43396	0.479167	0	13	10247	8	76	0	122	0	0	3	0	4	0	0	0	1	0	0	0	0	0	0	0	0	0	0	0	0	0	0	0	0	0	0	0
43396	0.5625	0	13	10239	8	73	0	122	0	0	0	0	0	0	0	0	0	0	0	0	0	0	0	0	0	0	0	0	0	0	0	0	0	0	0	0
43396	0.666667	0	16	10241	8	75	0	122	0	0	0	0	0	0	0	0	0	0	0	0	0	0	0	0	0	0	0	0	0	0	0	0	0	0	0	0
43397	0.416667	0	15	10262	8	87	1	123	0	0	0	0	0	0	0	0	0	0	0	0	0	0	0	0	0	0	0	0	0	0	0	0	0	0	0	0
43397	0.5	0	15	10255	8	89	1	123	0	0	0	0	0	0	0	0	0	0	0	0	0	0	0	0	0	0	0	0	0	0	0	0	0	0	0	0
43397	0.583333	0	15	10254	7	87	0	123	0	0	6	0	2	0	0	0	0	0	0	0	0	0	0	0	0	0	0	0	0	0	0	0	0	0	0	0
43397	0.666667	0	15	10251	8	90	0	123	0	0	0	0	0	1	0	0	0	0	0	0	0	0	0	0	0	0	0	0	0	0	0	0	0	0	0	0
43398	0.479167	0	13	10196	8	80	0	124	1	0	3	0	0	2	1	1	1	0	1	0	0	0	0	1	0	0	0	0	0	0	0	0	0	0	0	0
43398	0.5625	0	14	10187	8	80	0	124	0	0	0	0	2	2	0	0	1	0	0	0	0	0	0	0	0	0	0	0	0	0	0	0	0	0	0	0
43398	0.645833	0	13	10181	8	96	0	124	0	0	5	0	5	2	0	0	1	0	0	0	0	0	0	1	0	0	0	0	0	0	0	0	0	0	0	0
43398	0.666667	0	12	10178	8	97	0	124	0	0	0	0	0	0	0	0	0	0	0	0	0	0	0	0	0	0	0	0	0	0	0	0	0	0	0	0
43406	0.479167	0	10	10226	3	65	0	132	0	0	0	0	0	0	0	0	0	0	0	0	0	0	0	0	0	0	0	0	0	0	0	0	0	0	0	0
43406	0.5625	0	9	10242	6	69	1	132	0	0	13	0	2	0	0	0	1	0	0	0	0	0	0	0	0	0	0	0	1	10	0	3	0	0	0	0
43406	0.645833	0	10	10257	0	74	1	132	0	0	4	0	0	1	0	1	0	0	1	0	0	0	0	0	0	0	0	0	7	3	0	5	0	0	0	2
43406	0.666667	0	10	10265	6	77	1	132	0	0	1	0	0	0	0	0	1	0	0	0	0	0	0	1	0	0	0	0	1	16	0	2	0	0	0	0
43412	0.395833	1	9	10200	0	81	1	138	0	0	5	0	3	0	1	0	0	0	1	0	0	0	0	0	8	8	0	0	1	0	0	1	0	0	0	0
43412	0.5	1	11	10202	0	65	1	138	0	0	0	1	2	0	0	0	0	0	0	1	0	0	0	2	3	2	0	1	6	19	1	6	4	0	0	1
43412	0.583333	1	13	10196	5	66	1	138	0	0	9	0	2	0	0	0	0	0	0	0	0	0	0	0	2	1	0	0	1	2	0	0	1	0	0	0
43412	0.645833	1	13	10196	0	68	1	138	0	0	0	0	0	0	0	0	0	0	0	0	0	0	0	0	0	0	0	0	0	0	0	0	0	0	0	0
43413	0.395833	1	8	10120	8	83	1	139	0	0	0	0	0	0	0	0	0	0	0	0	0	0	0	0	0	0	0	0	0	0	0	0	0	0	0	0
43413	0.5625	1	11	10096	8	77	1	139	0	0	1	0	0	0	0	0	0	0	0	0	0	0	0	0	0	0	0	0	0	0	0	2	0	0	0	0
43413	0.583333	1	11	10094	8	78	1	139	0	0	2	0	2	0	0	1	0	0	0	0	0	0	0	0	2	2	0	0	1	1	0	0	0	0	0	0
43413	0.645833	1	11	10086	0	80	1	139	0	0	1	0	0	0	0	0	0	0	0	0	0	0	0	0	2	1	0	0	1	1	0	5	0	0	0	0
43416	0.479167	1	11	10125	8	89	1	142	0	1	3	0	5	0	0	0	1	0	0	0	0	0	0	1	0	7	0	0	4	7	1	2	0	0	0	0
43416	0.5	1	11	10124	8	90	1	142	0	0	0	0	0	0	0	0	0	0	0	0	0	0	0	1	1	4	0	0	1	0	0	2	0	0	0	0
43416	0.645833	1	12	10143	8	91	0	142	0	0	0	0	0	0	0	0	0	0	0	0	0	0	0	0	0	0	0	0	0	0	0	0	0	0	0	0
43416	0.666667	1	12	10148	8	93	0	142	0	0	0	0	0	0	0	0	0	0	0	0	0	0	0	0	0	0	0	0	0	0	0	0	0	0	0	0
43417	0.395833	1	10	10204	1	80	1	143	0	0	3	0	1	0	0	0	2	0	0	0	0	0	0	0	0	5	0	0	1	7	0	3	0	0	0	0
43417	0.416667	1	10	10210	4	81	1	143	0	0	0	0	0	0	0	0	0	0	0	0	0	0	0	0	0	0	0	0	0	0	0	0	0	0	0	0
43417	0.479167	1	11	10216	7	79	0	143	0	0	1	0	2	0	0	0	0	0	0	0	0	0	0	1	5	7	0	0	0	0	0	0	0	0	0	0
43417	0.5625	1	13	10229	2	77	1	143	0	0	2	0	2	0	0	0	0	0	1	0	0	0	0	0	3	7	0	0	2	1	0	1	0	0	0	0
43418	0.395833	1	7	10272	8	87	0	144	0	0	1	0	1	0	0	0	0	0	0	0	0	0	0	0	2	1	0	0	0	0	0	0	0	0	0	0
43418	0.416667	1	8	10266	8	83	1	144	0	0	0	0	0	0	0	0	0	0	0	0	0	0	0	0	0	0	0	0	0	0	0	0	0	0	0	0
43418	0.479167	1	10	10265	8	81	1	144	0	0	2	0	2	0	0	0	0	1	2	0	0	0	0	1	8	10	1	0	3	3	0	1	0	2	1	0
43418	0.5	1	11	10259	8	78	1	144	0	0	1	0	2	0	0	0	0	1	3	0	0	0	0	2	2	1	0	0	0	0	0	0	0	1	0	0
43419	0.395833	1	6	10246	0	78	1	145	0	0	0	0	0	0	0	0	0	0	0	0	0	0	0	0	0	0	0	0	0	0	0	0	0	0	0	0
43419	0.416667	1	6	10242	0	75	1	145	0	0	0	0	0	0	0	0	0	0	0	0	0	0	0	0	0	0	0	0	0	0	0	0	0	0	0	0
43419	0.5625	1	12	10236	0	72	1	145	0	0	0	0	0	0	0	0	0	0	0	0	0	0	0	0	0	0	0	0	0	0	0	0	0	0	0	0
43419	0.583333	1	13	10234	0	69	0	145	0	0	0	0	0	0	0	0	0	0	0	0	0	0	0	0	0	0	0	0	0	0	0	0	0	0	0	0
43420	0.479167	1	3	10283	8	98	0	146	0	0	0	0	0	0	0	0	0	0	0	0	0	0	0	0	0	0	0	0	0	0	0	0	0	0	0	0
43420	0.5	1	3	10281	8	98	1	146	0	2	4	0	4	0	0	0	1	0	0	0	0	0	0	1	1	3	0	0	1	1	0	2	0	0	0	0
43420	0.645833	1	5	10280	8	95	1	146	1	0	0	0	0	0	0	0	1	0	0	0	0	0	0	0	2	2	0	0	1	0	0	0	0	0	0	0
43420	0.666667	1	6	10278	0	96	1	146	0	0	3	0	3	0	0	0	1	0	0	1	0	0	0	1	0	1	0	0	3	7	0	6	0	0	0	0
43423	0.5	1	6	10194	8	75	1	149	0	0	7	1	2	0	1	1	0	0	0	0	0	0	0	0	1	3	0	0	1	17	1	15	0	0	0	1
43423	0.583333	1	7	10183	8	77	1	149	0	0	5	0	0	0	0	0	0	1	0	0	0	0	0	0	2	1	0	0	0	3	0	2	0	0	0	0
43423	0.645833	1	6	10182	2	79	1	149	0	0	4	0	0	0	3	0	0	0	0	0	0	0	0	0	0	0	0	0	0	5	1	1	0	0	0	0
43423	0.666667	1	6	10178	0	79	1	149	0	0	0	0	0	0	0	0	0	0	0	0	0	0	0	0	0	0	0	0	0	0	0	0	0	0	0	0
43424	0.395833	1	4	10101	8	76	1	150	0	0	0	0	0	0	0	0	0	0	0	0	0	0	0	0	0	0	0	0	0	0	0	0	0	0	0	0
43424	0.479167	1	4	10089	8	71	1	150	0	0	0	0	0	0	0	0	0	0	0	0	0	0	0	0	0	0	0	0	0	0	0	0	0	0	0	0
43424	0.5625	1	4	10079	8	72	1	150	0	0	5	0	0	0	0	0	0	0	0	0	0	0	0	0	0	1	0	0	1	4	0	4	0	0	0	0
43424	0.645833	1	4	10078	8	73	1	150	0	0	6	0	4	0	0	0	0	0	0	0	0	0	0	1	0	0	0	0	4	12	1	7	0	0	0	0
43425	0.416667	1	2	10171	8	85	1	151	0	0	2	0	0	0	1	0	0	0	0	0	0	0	0	0	1	3	0	0	0	0	0	0	0	0	0	0
43425	0.479167	1	3	10169	8	82	1	151	0	0	8	0	1	0	0	0	1	0	0	0	0	0	0	0	2	4	0	0	4	9	0	12	1	0	0	0
43425	0.5	1	3	10170	7	81	1	151	0	0	8	0	0	0	1	0	0	1	1	0	0	0	0	0	2	3	0	0	6	10	0	14	0	0	0	0
43425	0.666667	1	5	10183	8	85	1	151	0	0	0	0	0	0	0	0	0	0	0	0	0	0	0	0	0	0	0	0	0	0	0	0	0	0	0	0
43426	0.395833	1	3	10198	8	84	1	152	0	0	0	0	0	0	0	0	0	0	0	0	0	0	0	0	0	0	0	0	0	0	0	0	0	0	0	0
43426	0.479167	1	4	10193	8	83	1	152	0	0	0	0	0	0	1	0	0	0	0	0	0	0	0	0	0	0	0	0	1	0	0	0	0	0	0	0
43426	0.5625	1	4	10187	8	81	1	152	0	0	0	0	0	0	0	0	0	0	0	0	0	0	0	0	0	0	0	0	0	0	0	0	0	0	0	0
43426	0.645833	1	5	10188	8	83	1	152	0	1	0	0	0	0	0	0	0	0	0	0	0	0	0	0	0	0	0	0	0	0	0	0	0	0	0	0
43427	0.416667	1	2	10175	8	84	1	153	0	0	0	0	0	0	0	0	0	0	0	0	0	0	0	0	0	0	0	0	0	0	0	0	0	0	0	0
43427	0.479167	1	4	10166	8	83	0	153	0	0	1	0	2	1	0	0	0	0	1	0	0	0	0	0	3	3	0	0	0	0	0	0	0	0	0	0
43427	0.5	1	4	10160	8	81	0	153	0	0	0	0	0	0	0	0	0	0	0	0	0	0	0	0	0	0	0	0	0	0	0	0	0	0	0	0
43427	0.666667	1	8	10151	8	86	1	153	0	0	6	0	1	0	2	0	0	0	0	0	0	0	0	1	0	2	0	0	1	4	1	1	1	0	0	0
43430	0.416667	1	5	10125	8	90	1	156	0	0	0	0	0	0	0	0	0	0	0	0	0	0	0	0	0	0	0	0	0	0	0	0	0	0	0	0
43430	0.479167	1	6	10125	8	87	1	156	0	0	7	0	2	0	1	0	0	0	0	0	0	0	0	0	0	0	1	0	2	5	2	4	0	0	0	0
43430	0.5625	1	6	10128	8	88	1	156	0	0	9	0	3	0	1	0	1	0	0	0	0	0	0	0	0	0	0	0	0	2	0	1	0	0	0	0
43430	0.666667	1	6	10141	8	88	1	156	0	0	0	0	0	0	1	0	0	0	0	0	0	0	0	0	0	1	0	0	0	5	2	1	0	0	0	0
43431	0.395833	1	4	10193	8	84	1	157	0	0	2	0	0	0	1	0	0	0	0	0	0	0	0	0	0	0	0	0	0	0	0	0	1	0	0	0
43431	0.416667	1	4	10196	8	79	1	157	0	0	1	0	1	0	2	0	0	0	0	0	0	0	0	0	2	3	0	0	0	0	0	1	0	0	0	0
43431	0.5	1	4	10198	8	81	1	157	0	0	0	0	0	0	0	0	0	0	0	0	0	0	0	0	0	0	0	0	0	0	0	0	0	0	0	0
43431	0.583333	1	4	10190	8	80	1	157	0	0	4	0	0	0	2	0	0	0	0	1	0	0	0	0	0	0	0	0	0	5	0	0	0	0	0	0
43432	0.5625	1	8	10136	8	96	1	158	0	0	0	0	1	0	2	0	0	0	0	0	0	0	0	0	0	2	0	0	0	0	0	1	2	0	0	0
43432	0.583333	1	8	10134	8	95	1	158	0	0	0	0	0	0	2	0	1	0	0	0	0	0	0	0	1	7	0	0	3	3	0	3	0	0	0	0
43432	0.645833	1	8	10132	8	95	1	158	0	0	2	0	0	0	3	0	0	0	0	0	0	0	0	0	0	3	0	0	0	4	0	5	0	0	0	0
43432	0.666667	1	8	10132	8	95	1	158	0	0	2	0	0	0	7	0	0	0	0	0	0	0	0	0	0	1	0	0	0	9	3	9	0	0	0	3
43433	0.395833	1	10	10085	8	91	1	159	0	0	0	0	0	0	0	0	0	0	0	0	0	0	0	0	0	0	0	0	0	0	0	0	0	0	0	0
43433	0.5	1	10	10059	8	81	1	159	0	0	0	0	0	0	1	0	0	0	0	0	0	0	0	0	0	0	0	0	0	5	1	0	0	0	0	0
43433	0.583333	1	11	10053	8	76	1	159	0	0	0	0	0	0	0	0	0	0	1	0	0	0	0	0	0	0	0	0	1	0	0	1	0	0	0	0
43433	0.645833	1	11	10056	8	76	1	159	0	0	4	0	0	0	0	0	0	0	1	1	0	0	0	0	0	0	0	0	1	0	0	2	0	0	0	0
43437	0.416667	1	11	9990	8	88	0	163	1	1	0	0	1	0	0	0	0	0	0	0	0	0	0	0	4	0	0	0	0	0	0	0	0	0	0	0
43437	0.479167	1	12	9983	8	87	0	163	0	0	1	0	0	0	0	0	0	0	0	0	0	0	0	0	0	1	0	0	0	0	0	0	0	0	0	0
43440	0.416667	1	12	10151	8	94	0	166	0	0	0	0	0	0	0	0	0	0	1	0	0	0	0	1	0	0	0	0	0	0	0	0	0	0	0	0
43440	0.5625	1	11	10143	8	95	0	166	0	0	3	0	2	0	2	0	0	0	0	0	0	1	0	0	0	3	0	0	0	0	0	0	0	0	0	0
43440	0.583333	1	11	10142	8	93	0	166	1	1	0	0	0	0	0	0	1	0	0	0	0	0	0	0	2	2	0	0	0	0	0	0	0	0	0	0
43440	0.666667	1	12	10139	8	93	0	166	0	0	0	0	0	0	0	0	0	0	0	0	0	0	0	0	1	0	0	0	0	0	0	0	0	0	0	0
43444	0.5	1	7	10226	7	74	0		1	1	0	0	0	0	0	0	0	0	1	0	0	0	0	1	0	1	0	0	0	0	0	0	0	0	0	0
43444	0.5625	1	8	10232	5	76	0		0	0	0	0	0	0	0	0	0	0	0	0	0	0	0	0	0	0	0	0	0	0	0	0	0	0	0	0
43444	0.583333	1	8	10235	1	75	0		0	0	0	0	0	0	0	0	0	0	0	0	0	0	0	0	0	0	0	0	0	0	0	0	0	0	0	0
43444	0.666667	1	7	10243	8	75	0		0	0	16	0	14	0	2	0	0	0	0	0	0	0	0	1	4	9	0	0	0	0	0	0	0	0	0	0
43445	0.395833	1	4	10250	8	75	0		4	0	0	0	0	0	0	0	0	0	0	0	0	0	0	0	2	0	0	0	0	0	0	0	0	0	0	0
43445	0.416667	1	4	10250	7	70	0		1	0	6	0	3	2	2	0	1	0	0	0	0	0	0	0	1	2	0	0	0	0	0	0	0	0	0	0
43446	0.5625	1	5	10253	8	78	0		0	2	2	0	1	2	0	0	0	0	0	1	0	0	0	0	1	1	0	0	0	0	0	0	0	0	0	0
43446	0.583333	1	5	10252	8	79	0		0	0	0	0	0	0	0	0	0	0	0	0	0	0	0	0	0	0	0	0	0	0	0	0	0	0	0	0
43446	0.645833	1	5	10254	6	78	0		0	0	5	0	3	5	1	0	0	0	0	0	0	0	0	0	1	6	0	0	0	0	0	0	0	0	0	0
43446	0.666667	1	5	10253	8	65	0		0	0	0	0	0	0	0	0	0	0	0	0	0	0	0	0	0	0	0	0	0	0	0	0	0	0	0	0

## Sheet: Event behaviours male
Date	Time	Collar (0= no, 1= yes)	Temp. (°C)	Air pressure (0.1 hPa)	Cloud cover (9=sky unvisible)	Relative air humidity (%)	Stretching	Yawning	Scent mark	eye cont. non-con	Sniff enclosure	Scratching	Cross bridge	Vigilance- in	Vigilance- out	Vigilant K	Vigilant con	Vigilant non-con	Lick enclosure	sniff con	sniff non-con	eye cont. con	Scratch collar	Shake
43384	0.395833	0	19	10102	8	81	1	1	0	0	0	0	0	0	0	0	0	0	0	0	0	0	0	0
43384	0.416667	0	19	10100	8	72	0	0	0	0	0	0	0	0	0	0	0	0	0	0	0	0	0	0
43384	0.479167	0		10096	0	64	0	0	0	0	0	0	0	0	1	0	0	0	0	0	0	0	0	0
43384	0.5625	0		10092	0	56	0	1	4	1	2	0	0	0	1	0	0	0	0	0	0	0	0	0
43385	0.416667	0		10170	8	73	0	0	1	0	0	3	0	0	0	0	0	0	0	0	0	0	0	0
43385	0.479167	0		10169	8	62	0	0	1	0	0	1	0	0	1	0	0	0	0	0	0	0	0	0
43385	0.5625	0		10170	8	55	0	0	0	0	0	0	0	1	0	1	0	0	0	0	0	0	0	0
43385	0.666667	0		10170	8	71	0	2	0	0	0	0	0	0	0	0	0	0	0	0	0	0	0	0
43388	0.479167	0	18	10112	8	57	1	1	6	0	3	0	1	4	3	0	0	0	0	0	0	0	0	0
43388	0.5	0	19	10114	8	57	0	0	0	0	0	1	0	1	3	0	0	0	0	0	0	0	0	0
43388	0.645833	0	23	10127	8	69	2	0	0	0	0	0	0	0	0	0	0	0	0	0	0	0	0	0
43388	0.666667	0	22	10135	8	82	0	0	0	0	0	0	0	1	0	0	2	0	0	0	0	0	0	0
43389	0.5	0	18	10178	1	47	0	3	0	0	0	0	0	0	0	0	0	0	0	0	0	0	0	0
43389	0.583333	0	22	10175	8	50	0	2	0	0	1	1	0	2	2	0	1	0	0	0	0	0	0	0
43389	0.645833	0	23	10175	1	51	1	1	0	0	0	0	0	0	0	0	0	0	0	0	0	0	0	0
43389	0.666667	0	24	10176	0	72	1	0	0	0	0	1	0	0	0	0	0	0	0	0	0	0	0	0
43390	0.416667	0	15	10194	4	74	1	0	0	0	0	0	0	0	0	0	0	0	0	0	0	0	0	0
43390	0.5625	0	17	10196	8	74	0	0	0	0	0	0	0	0	1	0	0	0	0	0	0	0	0	0
43390	0.583333	0	18	10198	8	72	0	0	0	0	0	1	0	0	2	0	0	0	0	0	0	0	0	0
43390	0.666667	0	16	10204	7	85	0	0	0	0	0	0	0	1	1	0	0	0	0	0	0	0	0	0
43391	0.395833	0	13	10258	0	71	0	0	0	0	1	0	0	0	1	0	0	0	1	0	0	0	0	0
43391	0.5625	0	16	10253	6	62	0	0	0	0	0	2	0	0	0	0	0	0	0	0	0	0	0	0
43391	0.583333	0	15	10252	8	67	0	0	4	0	0	1	0	0	0	1	1	0	1	0	0	0	0	0
43391	0.645833	0	15	10250	1	67	0	0	9	0	2	1	0	0	2	0	0	0	0	0	0	0	0	0
43392	0.479167	0	11	10254	1	67	0	0	0	0	0	1	0	0	0	0	0	0	0	0	0	0	0	0
43392	0.5625	0	15	10250	0	64	0	0	0	0	0	0	0	0	1	0	0	0	0	0	0	0	0	0
43392	0.645833	0	15	10256	6	77	0	0	0	0	0	0	0	0	0	0	0	0	0	0	0	0	0	0
43392	0.666667	0	13	10258	8	80	0	1	3	0	3	3	0	0	0	0	0	1	0	0	0	0	0	0
43395	0.416667	0	13	10337	4	61	0	0	0	0	0	2	0	0	0	0	0	0	0	0	0	0	0	0
43395	0.479167	0	13	10337	7	63	0	0	0	0	1	1	0	0	0	0	1	0	0	0	0	0	0	0
43395	0.5	0	14	10339	2	60	0	0	0	0	0	0	0	0	0	0	0	0	0	0	0	0	0	0
43395	0.666667	0	12	10346	2	75	1	0	0	0	0	1	0	0	0	0	0	0	0	0	0	0	0	0
43396	0.395833	0	13	10250	8	76	0	0	0	0	0	0	0	0	0	0	1	0	0	0	0	0	0	0
43396	0.5	0	14	10244	8	77	0	0	11	0	7	3	0	0	0	0	0	0	1	0	0	0	0	0
43396	0.583333	0	14	10240	8	76	0	1	0	0	0	0	0	0	0	0	0	0	0	0	0	0	0	0
43396	0.645833	0	14	10240	8	74	0	0	0	0	0	0	0	0	0	0	1	0	0	0	0	0	0	0
43397	0.395833	0	14	10261	8	95	0	0	0	0	0	0	0	0	0	0	0	0	0	0	0	0	0	0
43397	0.479167	0	15	10262	7	92	0	0	0	0	0	1	0	0	1	0	0	0	0	0	0	0	0	0
43397	0.5625	0	15	10255	8	85	0	0	0	0	0	2	0	0	0	0	0	0	0	0	0	0	0	0
43397	0.645833	0	15	10251	8	94	0	1	4	0	1	0	0	0	0	0	0	0	0	0	0	0	0	0
43398	0.395833	0	13	10201	8	74	0	0	0	0	0	0	0	0	0	0	0	0	0	0	0	0	0	0
43398	0.416667	0	13	10199	8	77	0	0	0	0	0	0	0	0	0	0	0	0	0	0	0	0	0	0
43398	0.5	0	13	10191	8	79	0	0	0	0	0	1	0	0	0	0	2	0	0	0	0	0	0	0
43398	0.583333	0	13	10184	8	88	0	0	0	0	2	0	0	0	0	0	0	0	1	0	0	0	0	0
43406	0.395833	0	8	10215	0	66	0	0	0	0	0	0	0	0	1	0	0	0	0	0	0	0	0	0
43406	0.416667	0	9	10221	3	64	0	0	4	0	2	3	0	0	0	0	0	0	0	0	0	0	0	0
43406	0.5	0	10	10233	0	66	0	0	0	0	0	0	0	0	0	0	0	0	0	0	0	0	0	0
43406	0.583333	0	10	10250	1	69	0	0	24	0	14	1	1	0	1	0	5	0	0	0	0	0	0	0
43412	0.416667	1	10	10204	0	78	0	0	0	0	0	0	0	0	0	0	1	0	0	0	0	0	0	0
43412	0.479167	1	10	10206	0	72	0	0	7	0	3	0	0	0	0	0	0	0	1	0	0	0	9	2
43412	0.5625	1	11	10200	0	64	0	0	0	0	0	0	0	0	0	0	0	0	0	0	0	0	0	0
43412	0.666667	1	12	10195	0	78	0	0	0	0	3	0	0	0	0	0	1	0	0	0	0	0	4	3
43413	0.416667	1	13	10117	8	83	0	0	0	0	0	0	0	0	0	0	0	0	0	0	0	0	0	0
43413	0.479167	1	9	10107	8	81	0	0	0	0	0	0	0	0	0	0	0	0	0	0	0	0	3	5
43413	0.5	1	10	10100	8	78	0	1	0	0	1	0	0	0	0	0	0	0	1	0	0	0	2	2
43413	0.666667	1	12	10080	0	81	0	0	7	1	2	0	0	0	1	0	0	0	0	0	0	0	3	2
43416	0.395833	1	11	10121	8	95	0	0	0	0	0	0	0	0	0	0	0	0	0	0	0	0	0	0
43416	0.416667	1	11	10123	8	92	0	0	0	0	0	0	0	0	0	0	0	0	0	0	0	0	0	0
43416	0.5625	1	11	10132	8	86	0	0	0	0	0	0	0	0	1	0	0	0	0	0	0	0	1	1
43416	0.583333	1	12	10137	8	89	0	0	0	0	0	0	0	0	0	1	0	0	0	0	0	0	0	0
43417	0.5	1	11	10223	1	78	0	0	0	0	1	0	0	0	1	0	2	0	1	0	0	0	0	0
43417	0.583333	1	13	10239	0	79	0	1	0	0	0	0	0	0	0	0	0	0	0	0	0	0	0	0
43417	0.645833	1	13	10247	0	82	0	0	0	0	0	0	0	0	0	0	0	0	0	0	0	0	0	0
43417	0.666667	1	12	10254	0	87	0	0	0	0	0	0	0	0	0	0	0	0	0	0	0	0	0	1
43418	0.5625	1	12	10256	8	74	0	0	0	0	0	0	0	0	0	0	0	0	0	0	0	0	0	0
43418	0.583333	1	12	10254	8	74	0	2	0	0	1	0	0	0	1	0	0	0	0	0	0	0	3	1
43418	0.645833	1	13	10253	8	82	0	0	0	0	0	0	0	0	0	0	0	0	0	0	0	0	0	0
43418	0.666667	1	12	10253	8	80	0	0	0	0	0	0	0	0	0	0	0	0	0	0	0	0	0	0
43419	0.479167	1	10	10239	0	71	0	1	0	0	0	0	0	0	0	0	1	0	0	0	0	0	0	1
43419	0.5	1	10	10236	0	70	1	1	3	0	3	0	0	0	0	0	2	0	0	0	0	0	3	2
43419	0.645833	1	13	10233	0	75	0	0	0	0	0	0	0	0	0	3	1	0	0	0	0	0	0	0
43419	0.666667	1	13	10236	0	80	0	0	0	0	0	0	0	0	0	0	0	0	0	0	0	0	0	0
43420	0.395833	1	3	10284	9	100	0	0	1	0	0	0	0	0	2	0	0	0	0	0	0	0	1	6
43420	0.416667	1	3	10287	8	98	0	1	0	0	1	0	0	0	0	0	0	0	0	0	0	0	0	0
43420	0.5625	1	3	10281	8	94	0	0	0	0	0	0	0	0	1	0	0	0	0	0	0	0	0	0
43420	0.583333	1	4	10278	8	94	0	1	4	0	3	0	1	0	1	0	1	0	1	0	0	0	2	3
43423	0.395833	1	5	10225	8	81	0	0	0	0	0	0	0	0	0	0	0	0	0	0	0	0	0	0
43423	0.416667	1	6	10214	6	76	0	0	0	0	0	0	0	0	0	0	0	0	0	0	0	0	0	0
43423	0.479167	1	6	10202	8	73	0	0	0	0	0	0	0	0	0	0	0	0	0	0	0	0	1	0
43423	0.5625	1	7	10187	8	80	0	0	0	0	0	0	0	0	0	0	0	0	0	0	0	0	0	0
43424	0.416667	1	4	10094	8	71	0	0	0	0	0	0	0	0	0	0	0	0	0	0	0	0	0	0
43424	0.5	1	4	10084	8	71	1	1	7	0	3	0	0	0	1	0	0	0	0	0	0	0	1	7
43424	0.583333	1	4	10077	8	71	0	0	8	0	0	0	0	0	0	0	0	0	0	0	0	1	1	4
43424	0.666667	1	4	10079	8	75	0	0	0	0	0	0	0	0	0	0	0	0	0	0	0	0	0	0
43425	0.395833	1	2	10167	8	86	0	0	0	0	0	0	0	0	0	0	0	0	0	0	0	0	0	0
43425	0.5625	1	6	10173	8	82	0	0	0	0	0	0	0	0	0	0	0	0	0	0	0	0	1	1
43425	0.583333	1	6	10178	8	81	0	0	0	0	0	0	0	0	0	0	0	0	0	0	0	0	1	0
43425	0.645833	1	5	10181	8	80	0	0	0	0	0	0	0	0	0	0	0	0	0	0	0	0	0	0
43426	0.416667	1	3	10198	8	84	0	0	0	0	0	0	0	0	0	0	0	0	0	0	0	0	0	0
43426	0.5	1	4	10189	8	81	0	0	3	0	2	1	1	0	0	0	0	0	0	1	0	1	1	3
43426	0.583333	1	5	10186	8	81	0	0	0	0	0	0	0	0	0	0	0	0	0	0	0	0	0	0
43426	0.666667	1	4	10189	8	85	0	0	4	0	0	0	0	0	0	0	0	0	0	0	0	2	1	1
43427	0.395833	1	2	10179	8	87	2	1	7	0	9	0	0	0	0	0	0	0	0	0	0	0	2	2
43427	0.5625	1	6	10158	8	79	0	0	0	0	0	0	0	0	0	0	0	0	0	0	0	0	0	0
43427	0.583333	1	6	10155	8	82	0	1	5	0	0	0	0	0	0	0	3	0	0	0	0	0	1	2
43427	0.645833	1	8	10152	8	87	0	0	3	0	0	0	0	0	0	0	0	0	0	0	0	0	0	0
43430	0.395833	1	5	10126	8	92	0	0	0	0	0	0	0	0	0	0	0	0	0	0	0	0	0	0
43430	0.5	1	6	10126	8	86	0	0	4	0	4	0	0	0	0	0	0	0	0	0	0	0	1	3
43430	0.583333	1	6	10133	8	88	0	0	5	0	1	0	0	0	0	0	2	0	0	0	0	0	0	2
43430	0.645833	1	6	10137	8	88	0	0	0	0	0	0	0	0	0	0	0	0	0	0	0	0	0	0
43431	0.479167	1	4	10200	8	81	0	0	7	0	2	0	0	0	0	0	1	0	0	0	0	0	4	2
43431	0.5625	1	4	10193	8	80	0	0	0	0	0	0	0	0	0	0	0	0	0	0	0	0	0	0
43431	0.645833	1	5	10191	4	85	0	0	2	0	0	0	0	0	0	0	0	0	0	0	0	0	0	1
43431	0.666667	1	5	10190	8	83	0	0	10	0	2	0	0	2	0	0	0	0	0	0	0	0	1	3
43432	0.395833	1	6	10156	8	92	0	0	8	0	2	0	0	0	2	0	0	0	0	0	0	0	0	2
43432	0.416667	1	6	10150	8	93	0	0	3	0	0	0	0	0	0	0	2	0	0	0	0	0	0	1
43432	0.479167	1	7	10146	8	91	0	0	1	0	0	0	0	0	0	0	0	0	0	0	0	0	1	2
43432	0.5	1	7	10140	8	94	0	0	2	0	2	0	0	0	1	0	0	0	0	0	0	0	0	6
43433	0.416667	1	10	10079	8	91	0	0	0	0	0	0	0	0	0	0	0	0	0	0	0	0	0	0
43433	0.479167	1	10	10064	8	84	0	0	0	0	0	0	0	0	1	0	0	0	0	0	0	0	0	0
43433	0.5625	1	11	10051	8	78	0	0	0	0	0	0	0	0	0	0	1	0	0	0	0	0	0	0
43433	0.666667	1	11	10059	8	72	1	0	5	0	2	0	0	0	0	0	0	0	0	0	0	0	3	0
43437	0.395833	1	11	9994	5	88	0	0	0	0	0	0	0	0	0	0	0	0	0	0	0	0	2	2
43437	0.5	1	12	9975	8	83	0	0	0	0	0	0	0	0	0	0	0	0	0	0	0	0	0	0
43437	0.583333	1	13	9971	7	86	0	0	0	0	0	0	0	0	0	0	0	0	0	0	0	0	1	0
43437	0.645833	1	13	9971	8	88	0	0	0	0	0	0	0	0	0	1	0	0	0	0	0	0	1	0
43438	0.395833	1	4	10209	1	80	0	0	0	0	0	0	0	0	0	0	0	0	0	0	0	0	1	0
43438	0.416667	1	3	10214	0	78	0	0	3	0	1	0	0	0	0	0	0	0	0	0	0	0	4	1
43438	0.479167	1	8	10218	0	79	0	0	4	0	0	0	0	0	0	0	0	0	0	0	0	0	7	0
43438	0.5	1	8	10226	4	74	0	0	0	0	0	0	0	0	0	0	1	0	0	0	0	0	7	3
43439	0.479167	1	6	10192	8	80	0	0	0	0	0	0	0	0	0	0	0	0	0	0	0	0	0	0
43439	0.5625	1	8	10168	8	94	0	0	0	0	0	0	0	0	0	0	0	0	0	0	0	0	0	0
43439	0.645833	1	8	10153	8	95	0	0	10	0	0	0	2	1	0	0	0	0	0	0	0	0	0	4
43439	0.666667	1	7	10142	8	93	0	0	11	0	4	0	0	0	0	0	0	1	0	0	0	0	2	4
43440	0.395833	1	11	10151	8	96	0	0	0	0	0	0	0	0	0	0	0	0	0	0	0	0	1	0
43440	0.479167	1	11	10148	8	92	0	0	0	0	0	0	0	0	0	0	0	0	0	0	0	0	0	0
43440	0.5	1	11	10148	8	92	0	0	0	0	0	0	0	0	0	0	0	0	0	0	0	0	0	0
43440	0.645833	1	11	10140	8	92	0	0	0	0	0	0	0	0	0	0	0	0	0	0	0	0	0	0
